# Supplementary material for: Does knowing the influenza epidemic threshold has been reached influence the performance of influenza case definitions?
Source: PLoS One. 2022 Jul 1;17(7):e0270740. doi: 10.1371/journal.pone.0270740 (PMC9249166; doi:10.1371/journal.pone.0270740)
Supplement: S1 Data — (XLSX) [file pone.0270740.s005.xlsx]

## Sheet: BD_Enviar
Season	Week	Year	Epidemic_weeks	Epidemic_weeks1	Epidemic_weeks2	Age	CasDef_ECDC	CasDef_WHO	CasDef_ECDC_ARI	Fever	Cough	Malaise	Headache	Myalgia	Sore_throat	Shortness_breath	Sudden_onset_sympt	Comorbidities	Influenza_positive
2008-09	53	2008	First two	First	First three	31	No	Yes	No	Yes	Yes	No	Yes	Yes	No	No	No	No	Yes
2008-09	53	2008	First two	First	First three	1	No	No	No	Yes	No	No	No	No	No	No	Yes	No	Yes
2008-09	53	2008	First two	First	First three	25	Yes	No	Yes	No	Yes	No	Yes	Yes	Yes	No	Yes	No	Yes
2008-09	53	2008	First two	First	First three	8	Yes	Yes	Yes	Yes	Yes	No	Yes	Yes	No	No	Yes	No	Yes
2008-09	53	2008	First two	First	First three	55	Yes	Yes	Yes	Yes	Yes	No	Yes	Yes	No	No	Yes	No	Yes
2008-09	53	2008	First two	First	First three	16	Yes	Yes	Yes	Yes	Yes	No	Yes	Yes	Yes	No	Yes	No	Yes
2008-09	53	2008	First two	First	First three	32	Yes	Yes	Yes	Yes	Yes	No	Yes	Yes	Yes	No	Yes	No	Yes
2008-09	53	2008	First two	First	First three	68	Yes	Yes	Yes	Yes	Yes	No	Yes	Yes	No	No	Yes	No	Yes
2008-09	53	2008	First two	First	First three	5	Yes	Yes	Yes	Yes	Yes	No	No	Yes	No	No	Yes	No	Yes
2008-09	53	2008	First two	First	First three	12	Yes	Yes	Yes	Yes	Yes	No	No	Yes	Yes	No	Yes	No	Yes
2008-09	53	2008	First two	First	First three	41	Yes	Yes	Yes	Yes	Yes	No	No	Yes	Yes	No	Yes	No	Yes
2008-09	53	2008	First two	First	First three	12	Yes	Yes	Yes	Yes	Yes	No	Yes	No	Yes	No	Yes	No	Yes
2008-09	53	2008	First two	First	First three	3	Yes	Yes	Yes	Yes	Yes	No	No	No	No	No	Yes	No	Yes
2008-09	53	2008	First two	First	First three	2	Yes	Yes	Yes	Yes	Yes	No	No	No	Yes	No	Yes	No	Yes
2009-10	43	2009	First two	First	First three	14	No	Yes	No	Yes	Yes	No	Yes	Yes	Yes	No	No	No	Yes
2009-10	43	2009	First two	First	First three	10	No	Yes	No	Yes	Yes	Yes	No	Yes	Yes	No	No	No	Yes
2009-10	43	2009	First two	First	First three	8	No	Yes	No	Yes	Yes	Yes	No	Yes	No	No	No	No	Yes
2009-10	43	2009	First two	First	First three	1	No	Yes	No	Yes	Yes	No	Yes	No	No	No	No	No	Yes
2009-10	43	2009	First two	First	First three	13	No	Yes	No	Yes	Yes	No	Yes	No	Yes	No	No	No	Yes
2009-10	43	2009	First two	First	First three	25	No	Yes	No	Yes	Yes	No	Yes	No	Yes	Yes	No	No	Yes
2009-10	43	2009	First two	First	First three	13	No	Yes	No	Yes	Yes	No	No	No	Yes	No	No	No	Yes
2009-10	43	2009	First two	First	First three	5	No	No	No	Yes	No	No	Yes	No	No	No	Yes	No	Yes
2009-10	43	2009	First two	First	First three	11	No	No	No	Yes	No	No	Yes	No	No	No	Yes	No	Yes
2009-10	43	2009	First two	First	First three	10	Yes	No	Yes	No	Yes	Yes	Yes	No	Yes	No	Yes	No	Yes
2009-10	43	2009	First two	First	First three	5	Yes	No	Yes	Yes	No	No	No	No	Yes	No	Yes	No	Yes
2009-10	43	2009	First two	First	First three	13	Yes	Yes	Yes	Yes	Yes	Yes	Yes	Yes	Yes	No	Yes	No	Yes
2009-10	43	2009	First two	First	First three	11	Yes	Yes	Yes	Yes	Yes	No	Yes	Yes	No	No	Yes	No	Yes
2009-10	43	2009	First two	First	First three	10	Yes	Yes	Yes	Yes	Yes	No	Yes	Yes	No	No	Yes	No	Yes
2009-10	43	2009	First two	First	First three	11	Yes	Yes	Yes	Yes	Yes	No	Yes	Yes	Yes	No	Yes	No	Yes
2009-10	43	2009	First two	First	First three	15	Yes	Yes	Yes	Yes	Yes	No	Yes	Yes	Yes	No	Yes	No	Yes
2009-10	43	2009	First two	First	First three	17	Yes	Yes	Yes	Yes	Yes	No	Yes	Yes	Yes	No	Yes	No	Yes
2009-10	43	2009	First two	First	First three	35	Yes	Yes	Yes	Yes	Yes	No	Yes	Yes	No	No	Yes	No	Yes
2009-10	43	2009	First two	First	First three	15	Yes	Yes	Yes	Yes	Yes	No	Yes	Yes	Yes	No	Yes	No	Yes
2009-10	43	2009	First two	First	First three	59	Yes	Yes	Yes	Yes	Yes	No	Yes	Yes	Yes	No	Yes	No	Yes
2009-10	43	2009	First two	First	First three	13	Yes	Yes	Yes	Yes	Yes	Yes	No	Yes	Yes	No	Yes	No	Yes
2009-10	43	2009	First two	First	First three	28	Yes	Yes	Yes	Yes	Yes	Yes	No	Yes	Yes	No	Yes	No	Yes
2009-10	43	2009	First two	First	First three	11	Yes	Yes	Yes	Yes	Yes	No	No	Yes	Yes	No	Yes	No	Yes
2009-10	43	2009	First two	First	First three	43	Yes	Yes	Yes	Yes	Yes	No	No	Yes	Yes	No	Yes	No	Yes
2009-10	43	2009	First two	First	First three	6	Yes	Yes	Yes	Yes	Yes	Yes	Yes	No	No	No	Yes	No	Yes
2009-10	43	2009	First two	First	First three	3	Yes	Yes	Yes	Yes	Yes	No	Yes	No	No	No	Yes	No	Yes
2009-10	43	2009	First two	First	First three	5	Yes	Yes	Yes	Yes	Yes	No	Yes	No	No	No	Yes	No	Yes
2009-10	43	2009	First two	First	First three	7	Yes	Yes	Yes	Yes	Yes	No	Yes	No	Yes	No	Yes	No	Yes
2009-10	43	2009	First two	First	First three	10	Yes	Yes	Yes	Yes	Yes	No	Yes	No	Yes	No	Yes	No	Yes
2009-10	43	2009	First two	First	First three	12	Yes	Yes	Yes	Yes	Yes	No	Yes	No	No	No	Yes	No	Yes
2009-10	43	2009	First two	First	First three	8	Yes	Yes	Yes	Yes	Yes	No	No	No	No	No	Yes	No	Yes
2009-10	43	2009	First two	First	First three	11	Yes	Yes	Yes	Yes	Yes	No	No	No	Yes	No	Yes	No	Yes
2009-10	43	2009	First two	First	First three	7	Yes	Yes	Yes	Yes	Yes	No	No	No	No	No	Yes	No	Yes
2010-11	52	2010	First two	First	First three	14	No	No	No	Yes	No	Yes	No	Yes	No	No	No	No	Yes
2010-11	52	2010	First two	First	First three	3	No	No	No	No	No	No	No	No	No	No	No	No	Yes
2010-11	52	2010	First two	First	First three	28	No	Yes	No	Yes	Yes	Yes	No	Yes	No	No	No	No	Yes
2010-11	52	2010	First two	First	First three	23	No	Yes	No	Yes	Yes	No	No	Yes	Yes	No	No	No	Yes
2010-11	52	2010	First two	First	First three	24	No	Yes	No	Yes	Yes	No	No	Yes	Yes	No	No	No	Yes
2010-11	52	2010	First two	First	First three	6	No	Yes	No	Yes	Yes	Yes	Yes	No	Yes	No	No	No	Yes
2010-11	52	2010	First two	First	First three	22	No	Yes	No	Yes	Yes	No	Yes	No	No	No	No	No	Yes
2010-11	52	2010	First two	First	First three	12	No	Yes	No	Yes	Yes	Yes	No	No	No	No	No	No	Yes
2010-11	52	2010	First two	First	First three	99	No	Yes	No	Yes	Yes	No	No	No	No	No	No	No	Yes
2010-11	52	2010	First two	First	First three	53	No	No	No	Yes	No	Yes	Yes	Yes	No	No	Yes	No	Yes
2010-11	52	2010	First two	First	First three	10	No	No	No	Yes	No	No	Yes	No	No	No	Yes	No	Yes
2010-11	52	2010	First two	First	First three	2	Yes	No	Yes	Yes	No	Yes	No	No	Yes	No	Yes	No	Yes
2010-11	52	2010	First two	First	First three	19	Yes	Yes	Yes	Yes	Yes	Yes	Yes	Yes	Yes	No	Yes	No	Yes
2010-11	52	2010	First two	First	First three	51	Yes	Yes	Yes	Yes	Yes	Yes	Yes	Yes	Yes	No	Yes	No	Yes
2010-11	52	2010	First two	First	First three	4	Yes	Yes	Yes	Yes	Yes	No	Yes	Yes	No	No	Yes	No	Yes
2010-11	52	2010	First two	First	First three	8	Yes	Yes	Yes	Yes	Yes	No	Yes	Yes	Yes	No	Yes	No	Yes
2010-11	52	2010	First two	First	First three	14	Yes	Yes	Yes	Yes	Yes	Yes	No	Yes	No	No	Yes	No	Yes
2010-11	52	2010	First two	First	First three	25	Yes	Yes	Yes	Yes	Yes	Yes	No	Yes	Yes	No	Yes	No	Yes
2010-11	52	2010	First two	First	First three	26	Yes	Yes	Yes	Yes	Yes	Yes	No	Yes	No	No	Yes	No	Yes
2010-11	52	2010	First two	First	First three	31	Yes	Yes	Yes	Yes	Yes	Yes	No	Yes	Yes	No	Yes	No	Yes
2010-11	52	2010	First two	First	First three	2	Yes	Yes	Yes	Yes	Yes	Yes	No	No	No	No	Yes	No	Yes
2010-11	52	2010	First two	First	First three	13	Yes	Yes	Yes	Yes	Yes	Yes	No	No	No	No	Yes	No	Yes
2010-11	52	2010	First two	First	First three	59	Yes	Yes	Yes	Yes	Yes	Yes	No	No	Yes	No	Yes	No	Yes
2010-11	52	2010	First two	First	First three	41	Yes	Yes	Yes	Yes	Yes	No	No	No	Yes	No	Yes	No	Yes
2011-12	4	2012	First two	First	First three	5	No	No	No	Yes	No	Yes	Yes	Yes	No	No	No	No	Yes
2011-12	4	2012	First two	First	First three	3	No	No	No	Yes	No	No	No	No	Yes	No	No	No	Yes
2011-12	4	2012	First two	First	First three	38	No	Yes	No	Yes	Yes	Yes	Yes	Yes	Yes	No	No	No	Yes
2011-12	4	2012	First two	First	First three	42	No	Yes	No	Yes	Yes	No	Yes	Yes	No	No	No	No	Yes
2011-12	4	2012	First two	First	First three	2	No	Yes	No	Yes	Yes	No	No	No	No	No	No	No	Yes
2011-12	4	2012	First two	First	First three	40	No	No	Yes	Yes	No	Yes	No	No	No	No	Yes	No	Yes
2011-12	4	2012	First two	First	First three	21	Yes	No	Yes	Yes	No	Yes	No	Yes	Yes	No	Yes	No	Yes
2011-12	4	2012	First two	First	First three	11	Yes	Yes	Yes	Yes	Yes	Yes	Yes	Yes	Yes	No	Yes	No	Yes
2011-12	4	2012	First two	First	First three	52	Yes	Yes	Yes	Yes	Yes	Yes	Yes	Yes	No	No	Yes	No	Yes
2011-12	4	2012	First two	First	First three	11	Yes	Yes	Yes	Yes	Yes	No	Yes	Yes	No	No	Yes	No	Yes
2011-12	4	2012	First two	First	First three	36	Yes	Yes	Yes	Yes	Yes	Yes	No	Yes	Yes	No	Yes	No	Yes
2011-12	4	2012	First two	First	First three	39	Yes	Yes	Yes	Yes	Yes	Yes	No	Yes	Yes	No	Yes	No	Yes
2011-12	4	2012	First two	First	First three	55	Yes	Yes	Yes	Yes	Yes	Yes	No	Yes	No	No	Yes	No	Yes
2011-12	4	2012	First two	First	First three	4	Yes	Yes	Yes	Yes	Yes	Yes	Yes	No	No	No	Yes	No	Yes
2011-12	4	2012	First two	First	First three	5	Yes	Yes	Yes	Yes	Yes	Yes	Yes	No	Yes	No	Yes	No	Yes
2011-12	4	2012	First two	First	First three	10	Yes	Yes	Yes	Yes	Yes	Yes	Yes	No	Yes	No	Yes	No	Yes
2011-12	4	2012	First two	First	First three	9	Yes	Yes	Yes	Yes	Yes	Yes	No	No	Yes	No	Yes	No	Yes
2011-12	4	2012	First two	First	First three	2	Yes	Yes	Yes	Yes	Yes	No	No	No	Yes	No	Yes	No	Yes
2011-12	4	2012	First two	First	First three	2	Yes	Yes	Yes	Yes	Yes	No	No	No	No	No	Yes	No	Yes
2012-13	3	2013	First two	First	First three	3	Yes	No	Yes	Yes	No	Yes	No	No	Yes	No	Yes	No	Yes
2012-13	3	2013	First two	First	First three	5	Yes	No	Yes	Yes	No	Yes	No	No	Yes	No	Yes	No	Yes
2012-13	3	2013	First two	First	First three	37	Yes	Yes	Yes	Yes	Yes	Yes	No	Yes	Yes	No	Yes	No	Yes
2012-13	3	2013	First two	First	First three	1	Yes	Yes	Yes	Yes	Yes	Yes	No	No	No	No	Yes	No	Yes
2013-14	2	2014	First two	First	First three	25	No	No	No	No	Yes	Yes	Yes	Yes	Yes	No	No	No	Yes
2013-14	2	2014	First two	First	First three	45	No	No	No	No	Yes	Yes	Yes	Yes	Yes	No	No	No	Yes
2013-14	2	2014	First two	First	First three	29	No	Yes	No	Yes	Yes	Yes	Yes	Yes	Yes	No	No	No	Yes
2013-14	2	2014	First two	First	First three	53	No	Yes	No	Yes	Yes	Yes	Yes	Yes	Yes	Yes	No	No	Yes
2013-14	2	2014	First two	First	First three	11	No	Yes	No	Yes	Yes	No	Yes	Yes	No	No	No	No	Yes
2013-14	2	2014	First two	First	First three	38	No	Yes	No	Yes	Yes	No	No	Yes	Yes	No	No	No	Yes
2013-14	2	2014	First two	First	First three	12	No	Yes	No	Yes	Yes	No	Yes	No	No	No	No	No	Yes
2013-14	2	2014	First two	First	First three	1	No	Yes	No	Yes	Yes	Yes	No	No	No	No	No	No	Yes
2013-14	2	2014	First two	First	First three	1	No	Yes	No	Yes	Yes	Yes	No	No	No	No	No	No	Yes
2013-14	2	2014	First two	First	First three	38	No	Yes	No	Yes	Yes	Yes	No	No	No	No	No	No	Yes
2013-14	2	2014	First two	First	First three	59	No	Yes	No	Yes	Yes	Yes	No	No	Yes	No	No	No	Yes
2013-14	2	2014	First two	First	First three	17	No	Yes	No	Yes	Yes	No	No	No	No	No	No	No	Yes
2013-14	2	2014	First two	First	First three	50	Yes	No	Yes	No	Yes	Yes	No	Yes	Yes	No	Yes	No	Yes
2013-14	2	2014	First two	First	First three	2	Yes	No	Yes	No	Yes	Yes	Yes	No	Yes	No	Yes	No	Yes
2013-14	2	2014	First two	First	First three	9	Yes	Yes	Yes	Yes	Yes	Yes	Yes	Yes	Yes	No	Yes	No	Yes
2013-14	2	2014	First two	First	First three	38	Yes	Yes	Yes	Yes	Yes	Yes	Yes	Yes	No	No	Yes	No	Yes
2013-14	2	2014	First two	First	First three	58	Yes	Yes	Yes	Yes	Yes	Yes	Yes	Yes	Yes	No	Yes	No	Yes
2013-14	2	2014	First two	First	First three	19	Yes	Yes	Yes	Yes	Yes	Yes	Yes	Yes	Yes	No	Yes	No	Yes
2013-14	2	2014	First two	First	First three	41	Yes	Yes	Yes	Yes	Yes	Yes	Yes	Yes	No	Yes	Yes	No	Yes
2013-14	2	2014	First two	First	First three	65	Yes	Yes	Yes	Yes	Yes	Yes	Yes	Yes	Yes	No	Yes	No	Yes
2013-14	2	2014	First two	First	First three	63	Yes	Yes	Yes	Yes	Yes	Yes	No	Yes	Yes	No	Yes	No	Yes
2013-14	2	2014	First two	First	First three	35	Yes	Yes	Yes	Yes	Yes	Yes	No	Yes	Yes	Yes	Yes	No	Yes
2013-14	2	2014	First two	First	First three	3	Yes	Yes	Yes	Yes	Yes	Yes	No	No	No	No	Yes	No	Yes
2013-14	2	2014	First two	First	First three	4	Yes	Yes	Yes	Yes	Yes	Yes	No	No	No	No	Yes	No	Yes
2013-14	2	2014	First two	First	First three	1	Yes	Yes	Yes	Yes	Yes	Yes	No	No	No	No	Yes	No	Yes
2013-14	2	2014	First two	First	First three	3	Yes	Yes	Yes	Yes	Yes	Yes	No	No	No	No	Yes	No	Yes
2013-14	2	2014	First two	First	First three	3	Yes	Yes	Yes	Yes	Yes	Yes	No	No	No	No	Yes	No	Yes
2013-14	2	2014	First two	First	First three	3	Yes	Yes	Yes	Yes	Yes	Yes	No	No	No	No	Yes	No	Yes
2013-14	2	2014	First two	First	First three	7	Yes	Yes	Yes	Yes	Yes	Yes	No	No	Yes	No	Yes	No	Yes
2013-14	2	2014	First two	First	First three	5	Yes	Yes	Yes	Yes	Yes	Yes	No	No	No	No	Yes	No	Yes
2014-15	3	2015	First two	First	First three	26	No	Yes	No	Yes	Yes	No	Yes	No	No	No	No	No	Yes
2014-15	3	2015	First two	First	First three	7	No	Yes	No	Yes	Yes	No	No	No	No	No	No	No	Yes
2014-15	3	2015	First two	First	First three	42	No	No	No	Yes	No	Yes	Yes	Yes	No	No	Yes	No	Yes
2014-15	3	2015	First two	First	First three	36	Yes	Yes	Yes	Yes	Yes	Yes	Yes	Yes	Yes	No	Yes	No	Yes
2014-15	3	2015	First two	First	First three	44	Yes	Yes	Yes	Yes	Yes	Yes	No	Yes	No	No	Yes	No	Yes
2014-15	3	2015	First two	First	First three	45	Yes	Yes	Yes	Yes	Yes	Yes	No	Yes	No	No	Yes	No	Yes
2014-15	3	2015	First two	First	First three	3	Yes	Yes	Yes	Yes	Yes	Yes	No	No	No	No	Yes	No	Yes
2015-16	4	2016	First two	First	First three	10	No	No	No	Yes	No	No	No	Yes	No	No	No	No	Yes
2015-16	4	2016	First two	First	First three	4	No	Yes	No	Yes	Yes	Yes	Yes	No	No	No	No	No	Yes
2015-16	4	2016	First two	First	First three	3	No	Yes	No	Yes	Yes	Yes	No	No	Yes	No	No	No	Yes
2015-16	4	2016	First two	First	First three	43	No	No	No	Yes	No	Yes	No	Yes	No	No	Yes	No	Yes
2015-16	4	2016	First two	First	First three	21	Yes	No	Yes	Yes	No	Yes	No	Yes	Yes	No	Yes	No	Yes
2015-16	4	2016	First two	First	First three	4	Yes	No	Yes	No	Yes	Yes	No	No	No	No	Yes	No	Yes
2015-16	4	2016	First two	First	First three	37	Yes	Yes	Yes	Yes	Yes	Yes	Yes	Yes	No	No	Yes	No	Yes
2015-16	4	2016	First two	First	First three	29	Yes	Yes	Yes	Yes	Yes	Yes	Yes	Yes	No	No	Yes	No	Yes
2015-16	4	2016	First two	First	First three	7	Yes	Yes	Yes	Yes	Yes	Yes	Yes	No	Yes	No	Yes	No	Yes
2015-16	4	2016	First two	First	First three	4	Yes	Yes	Yes	Yes	Yes	Yes	No	No	No	No	Yes	No	Yes
2015-16	4	2016	First two	First	First three	1	Yes	Yes	Yes	Yes	Yes	No	No	No	No	No	Yes	No	Yes
2016-17	51	2016	First two	First	First three	12	No	No	No	Yes	No	Yes	Yes	Yes	No	No	No	No	Yes
2016-17	51	2016	First two	First	First three	5	No	Yes	No	Yes	Yes	Yes	Yes	Yes	No	No	No	No	Yes
2016-17	51	2016	First two	First	First three	43	No	Yes	No	Yes	Yes	Yes	Yes	Yes	No	No	No	No	Yes
2016-17	51	2016	First two	First	First three	47	No	Yes	No	Yes	Yes	Yes	Yes	Yes	Yes	No	No	No	Yes
2016-17	51	2016	First two	First	First three	51	No	Yes	No	Yes	Yes	Yes	Yes	Yes	Yes	No	No	No	Yes
2016-17	51	2016	First two	First	First three	5	No	Yes	No	Yes	Yes	Yes	No	Yes	No	No	No	No	Yes
2016-17	51	2016	First two	First	First three	10	No	Yes	No	Yes	Yes	No	No	Yes	Yes	No	No	No	Yes
2016-17	51	2016	First two	First	First three	3	No	Yes	No	Yes	Yes	No	No	No	Yes	No	No	No	Yes
2016-17	51	2016	First two	First	First three	9	No	Yes	No	Yes	Yes	No	No	No	Yes	No	No	No	Yes
2016-17	51	2016	First two	First	First three	72	Yes	No	Yes	No	Yes	Yes	Yes	Yes	Yes	No	Yes	No	Yes
2016-17	51	2016	First two	First	First three	10	Yes	No	Yes	Yes	No	Yes	Yes	No	Yes	No	Yes	No	Yes
2016-17	51	2016	First two	First	First three	6	Yes	No	Yes	Yes	No	Yes	No	No	Yes	No	Yes	No	Yes
2016-17	51	2016	First two	First	First three	10	Yes	Yes	Yes	Yes	Yes	Yes	Yes	Yes	Yes	No	Yes	No	Yes
2016-17	51	2016	First two	First	First three	11	Yes	Yes	Yes	Yes	Yes	Yes	Yes	Yes	No	No	Yes	No	Yes
2016-17	51	2016	First two	First	First three	63	Yes	Yes	Yes	Yes	Yes	Yes	Yes	Yes	No	No	Yes	No	Yes
2016-17	51	2016	First two	First	First three	50	Yes	Yes	Yes	Yes	Yes	No	Yes	Yes	No	No	Yes	No	Yes
2016-17	51	2016	First two	First	First three	14	Yes	Yes	Yes	Yes	Yes	Yes	No	Yes	No	No	Yes	No	Yes
2016-17	51	2016	First two	First	First three	51	Yes	Yes	Yes	Yes	Yes	Yes	No	Yes	No	No	Yes	No	Yes
2016-17	51	2016	First two	First	First three	37	Yes	Yes	Yes	Yes	Yes	Yes	No	Yes	No	Yes	Yes	No	Yes
2016-17	51	2016	First two	First	First three	3	Yes	Yes	Yes	Yes	Yes	Yes	No	No	No	No	Yes	No	Yes
2016-17	51	2016	First two	First	First three	6	Yes	Yes	Yes	Yes	Yes	Yes	No	No	Yes	No	Yes	No	Yes
2016-17	51	2016	First two	First	First three	8	Yes	Yes	Yes	Yes	Yes	Yes	No	No	No	No	Yes	No	Yes
2017-18	51	2017	First two	First	First three	30	Yes	Yes	Yes	Yes	Yes	Yes	Yes	Yes	No	No	Yes	No	Yes
2017-18	51	2017	First two	First	First three	10	Yes	Yes	Yes	Yes	Yes	Yes	No	Yes	No	No	Yes	No	Yes
2008-09	1	2009	First two	Rest	First three	16	No	Yes	No	Yes	Yes	No	No	Yes	Yes	No	No	No	Yes
2008-09	1	2009	First two	Rest	First three	3	No	No	No	Yes	No	No	No	No	No	No	Yes	No	Yes
2008-09	1	2009	First two	Rest	First three	27	Yes	No	Yes	Yes	No	No	No	Yes	Yes	No	Yes	No	Yes
2008-09	1	2009	First two	Rest	First three	14	Yes	No	Yes	Yes	No	No	No	No	Yes	No	Yes	No	Yes
2008-09	1	2009	First two	Rest	First three	14	Yes	Yes	Yes	Yes	Yes	No	Yes	Yes	Yes	No	Yes	No	Yes
2008-09	1	2009	First two	Rest	First three	33	Yes	Yes	Yes	Yes	Yes	No	Yes	Yes	Yes	No	Yes	No	Yes
2008-09	1	2009	First two	Rest	First three	74	Yes	Yes	Yes	Yes	Yes	No	Yes	Yes	Yes	No	Yes	No	Yes
2008-09	1	2009	First two	Rest	First three	46	Yes	Yes	Yes	Yes	Yes	No	No	Yes	No	No	Yes	No	Yes
2008-09	1	2009	First two	Rest	First three	60	Yes	Yes	Yes	Yes	Yes	No	No	Yes	No	No	Yes	No	Yes
2008-09	1	2009	First two	Rest	First three	4	Yes	Yes	Yes	Yes	Yes	No	Yes	No	Yes	No	Yes	No	Yes
2008-09	1	2009	First two	Rest	First three	6	Yes	Yes	Yes	Yes	Yes	No	Yes	No	Yes	No	Yes	No	Yes
2008-09	1	2009	First two	Rest	First three	2	Yes	Yes	Yes	Yes	Yes	No	No	No	No	No	Yes	No	Yes
2008-09	1	2009	First two	Rest	First three	11	Yes	Yes	Yes	Yes	Yes	No	No	No	No	No	Yes	No	Yes
2009-10	44	2009	First two	Rest	First three	15	No	No	No	Yes	No	Yes	Yes	Yes	Yes	No	No	No	Yes
2009-10	44	2009	First two	Rest	First three	42	No	No	No	Yes	No	Yes	Yes	Yes	Yes	No	No	No	Yes
2009-10	44	2009	First two	Rest	First three	5	No	No	No	Yes	No	Yes	No	Yes	Yes	No	No	No	Yes
2009-10	44	2009	First two	Rest	First three	10	No	No	No	No	Yes	No	No	Yes	Yes	No	No	No	Yes
2009-10	44	2009	First two	Rest	First three	16	No	No	No	No	No	No	No	No	No	No	No	No	Yes
2009-10	44	2009	First two	Rest	First three	4	No	Yes	No	Yes	Yes	Yes	Yes	Yes	No	No	No	No	Yes
2009-10	44	2009	First two	Rest	First three	35	No	Yes	No	Yes	Yes	Yes	Yes	Yes	Yes	No	No	No	Yes
2009-10	44	2009	First two	Rest	First three	46	No	Yes	No	Yes	Yes	No	Yes	Yes	No	No	No	No	Yes
2009-10	44	2009	First two	Rest	First three	56	No	Yes	No	Yes	Yes	Yes	No	Yes	No	No	No	No	Yes
2009-10	44	2009	First two	Rest	First three	21	No	Yes	No	Yes	Yes	Yes	No	Yes	Yes	No	No	No	Yes
2009-10	44	2009	First two	Rest	First three	18	No	Yes	No	Yes	Yes	No	No	Yes	Yes	No	No	No	Yes
2009-10	44	2009	First two	Rest	First three	6	No	Yes	No	Yes	Yes	Yes	Yes	No	No	No	No	No	Yes
2009-10	44	2009	First two	Rest	First three	11	No	Yes	No	Yes	Yes	No	Yes	No	No	No	No	No	Yes
2009-10	44	2009	First two	Rest	First three	4	No	Yes	No	Yes	Yes	Yes	No	No	No	No	No	No	Yes
2009-10	44	2009	First two	Rest	First three	5	No	Yes	No	Yes	Yes	Yes	No	No	No	No	No	No	Yes
2009-10	44	2009	First two	Rest	First three	14	No	Yes	No	Yes	Yes	No	No	No	No	No	No	No	Yes
2009-10	44	2009	First two	Rest	First three	6	No	Yes	No	Yes	Yes	No	No	No	Yes	No	No	No	Yes
2009-10	44	2009	First two	Rest	First three	23	Yes	No	Yes	No	Yes	Yes	Yes	Yes	Yes	No	Yes	No	Yes
2009-10	44	2009	First two	Rest	First three	14	Yes	No	Yes	Yes	No	No	No	No	Yes	No	Yes	No	Yes
2009-10	44	2009	First two	Rest	First three	8	Yes	Yes	Yes	Yes	Yes	Yes	Yes	Yes	Yes	No	Yes	No	Yes
2009-10	44	2009	First two	Rest	First three	8	Yes	Yes	Yes	Yes	Yes	Yes	Yes	Yes	Yes	No	Yes	No	Yes
2009-10	44	2009	First two	Rest	First three	9	Yes	Yes	Yes	Yes	Yes	Yes	Yes	Yes	Yes	No	Yes	No	Yes
2009-10	44	2009	First two	Rest	First three	6	Yes	Yes	Yes	Yes	Yes	Yes	Yes	Yes	No	No	Yes	No	Yes
2009-10	44	2009	First two	Rest	First three	12	Yes	Yes	Yes	Yes	Yes	Yes	Yes	Yes	Yes	No	Yes	No	Yes
2009-10	44	2009	First two	Rest	First three	13	Yes	Yes	Yes	Yes	Yes	Yes	Yes	Yes	Yes	No	Yes	No	Yes
2009-10	44	2009	First two	Rest	First three	26	Yes	Yes	Yes	Yes	Yes	Yes	Yes	Yes	Yes	No	Yes	No	Yes
2009-10	44	2009	First two	Rest	First three	40	Yes	Yes	Yes	Yes	Yes	Yes	Yes	Yes	No	No	Yes	No	Yes
2009-10	44	2009	First two	Rest	First three	45	Yes	Yes	Yes	Yes	Yes	Yes	Yes	Yes	Yes	No	Yes	No	Yes
2009-10	44	2009	First two	Rest	First three	6	Yes	Yes	Yes	Yes	Yes	No	Yes	Yes	No	No	Yes	No	Yes
2009-10	44	2009	First two	Rest	First three	14	Yes	Yes	Yes	Yes	Yes	No	Yes	Yes	Yes	No	Yes	No	Yes
2009-10	44	2009	First two	Rest	First three	9	Yes	Yes	Yes	Yes	Yes	No	Yes	Yes	No	No	Yes	No	Yes
2009-10	44	2009	First two	Rest	First three	10	Yes	Yes	Yes	Yes	Yes	No	Yes	Yes	Yes	No	Yes	No	Yes
2009-10	44	2009	First two	Rest	First three	34	Yes	Yes	Yes	Yes	Yes	No	Yes	Yes	No	No	Yes	No	Yes
2009-10	44	2009	First two	Rest	First three	42	Yes	Yes	Yes	Yes	Yes	No	Yes	Yes	Yes	No	Yes	No	Yes
2009-10	44	2009	First two	Rest	First three	44	Yes	Yes	Yes	Yes	Yes	No	Yes	Yes	Yes	No	Yes	No	Yes
2009-10	44	2009	First two	Rest	First three	18	Yes	Yes	Yes	Yes	Yes	No	Yes	Yes	No	No	Yes	No	Yes
2009-10	44	2009	First two	Rest	First three	37	Yes	Yes	Yes	Yes	Yes	No	Yes	Yes	No	No	Yes	No	Yes
2009-10	44	2009	First two	Rest	First three	16	Yes	Yes	Yes	Yes	Yes	No	Yes	Yes	No	No	Yes	No	Yes
2009-10	44	2009	First two	Rest	First three	64	Yes	Yes	Yes	Yes	Yes	No	Yes	Yes	No	No	Yes	No	Yes
2009-10	44	2009	First two	Rest	First three	14	Yes	Yes	Yes	Yes	Yes	Yes	No	Yes	No	No	Yes	No	Yes
2009-10	44	2009	First two	Rest	First three	14	Yes	Yes	Yes	Yes	Yes	Yes	No	Yes	Yes	No	Yes	No	Yes
2009-10	44	2009	First two	Rest	First three	31	Yes	Yes	Yes	Yes	Yes	Yes	No	Yes	No	Yes	Yes	No	Yes
2009-10	44	2009	First two	Rest	First three	10	Yes	Yes	Yes	Yes	Yes	Yes	Yes	No	Yes	No	Yes	No	Yes
2009-10	44	2009	First two	Rest	First three	11	Yes	Yes	Yes	Yes	Yes	Yes	Yes	No	Yes	No	Yes	No	Yes
2009-10	44	2009	First two	Rest	First three	3	Yes	Yes	Yes	Yes	Yes	No	No	No	No	No	Yes	No	Yes
2009-10	44	2009	First two	Rest	First three	5	Yes	Yes	Yes	Yes	Yes	No	No	No	No	Yes	Yes	No	Yes
2009-10	44	2009	First two	Rest	First three	12	Yes	Yes	Yes	Yes	Yes	No	No	No	No	No	Yes	No	Yes
2010-11	1	2011	First two	Rest	First three	7	No	No	No	Yes	No	No	No	Yes	Yes	No	No	No	Yes
2010-11	1	2011	First two	Rest	First three	36	No	Yes	No	Yes	Yes	Yes	Yes	Yes	No	No	No	No	Yes
2010-11	1	2011	First two	Rest	First three	5	No	Yes	No	Yes	Yes	No	Yes	No	No	No	No	No	Yes
2010-11	1	2011	First two	Rest	First three	2	No	Yes	No	Yes	Yes	Yes	No	No	No	No	No	No	Yes
2010-11	1	2011	First two	Rest	First three	0	No	Yes	No	Yes	Yes	Yes	No	No	No	No	No	No	Yes
2010-11	1	2011	First two	Rest	First three	3	No	No	No	Yes	No	Yes	No	No	No	No	Yes	No	Yes
2010-11	1	2011	First two	Rest	First three	24	Yes	Yes	Yes	Yes	Yes	Yes	No	Yes	Yes	No	Yes	No	Yes
2010-11	1	2011	First two	Rest	First three	48	Yes	Yes	Yes	Yes	Yes	Yes	No	Yes	Yes	No	Yes	No	Yes
2010-11	1	2011	First two	Rest	First three	49	Yes	Yes	Yes	Yes	Yes	Yes	No	Yes	No	No	Yes	No	Yes
2010-11	1	2011	First two	Rest	First three	30	Yes	Yes	Yes	Yes	Yes	Yes	Yes	No	No	No	Yes	No	Yes
2010-11	1	2011	First two	Rest	First three	99	Yes	Yes	Yes	Yes	Yes	Yes	No	No	No	No	Yes	No	Yes
2011-12	5	2012	First two	Rest	First three	31	No	No	No	Yes	No	Yes	Yes	Yes	Yes	No	No	No	Yes
2011-12	5	2012	First two	Rest	First three	35	No	No	No	No	Yes	Yes	No	No	No	No	No	No	Yes
2011-12	5	2012	First two	Rest	First three	17	No	Yes	No	Yes	Yes	Yes	No	Yes	Yes	No	No	No	Yes
2011-12	5	2012	First two	Rest	First three	10	No	Yes	No	Yes	Yes	No	Yes	No	Yes	No	No	No	Yes
2011-12	5	2012	First two	Rest	First three	41	No	Yes	No	Yes	Yes	Yes	No	No	No	No	No	No	Yes
2011-12	5	2012	First two	Rest	First three	3	No	Yes	No	Yes	Yes	No	No	No	Yes	No	No	No	Yes
2011-12	5	2012	First two	Rest	First three	4	No	Yes	No	Yes	Yes	No	No	No	Yes	No	No	No	Yes
2011-12	5	2012	First two	Rest	First three	7	No	Yes	No	Yes	Yes	No	No	No	No	No	No	No	Yes
2011-12	5	2012	First two	Rest	First three	9	No	Yes	No	Yes	Yes	No	No	No	Yes	No	No	No	Yes
2011-12	5	2012	First two	Rest	First three	12	No	Yes	No	Yes	Yes	No	No	No	Yes	No	No	No	Yes
2011-12	5	2012	First two	Rest	First three	42	No	No	No	Yes	No	Yes	No	Yes	No	No	Yes	No	Yes
2011-12	5	2012	First two	Rest	First three	4	No	No	No	Yes	No	No	No	Yes	No	No	Yes	No	Yes
2011-12	5	2012	First two	Rest	First three	38	Yes	No	Yes	No	Yes	Yes	Yes	Yes	Yes	No	Yes	No	Yes
2011-12	5	2012	First two	Rest	First three	5	Yes	No	Yes	Yes	No	Yes	No	No	Yes	No	Yes	No	Yes
2011-12	5	2012	First two	Rest	First three	5	Yes	Yes	Yes	Yes	Yes	Yes	Yes	Yes	Yes	No	Yes	No	Yes
2011-12	5	2012	First two	Rest	First three	13	Yes	Yes	Yes	Yes	Yes	Yes	Yes	Yes	Yes	No	Yes	No	Yes
2011-12	5	2012	First two	Rest	First three	33	Yes	Yes	Yes	Yes	Yes	Yes	Yes	Yes	Yes	No	Yes	No	Yes
2011-12	5	2012	First two	Rest	First three	58	Yes	Yes	Yes	Yes	Yes	Yes	Yes	Yes	No	No	Yes	No	Yes
2011-12	5	2012	First two	Rest	First three	33	Yes	Yes	Yes	Yes	Yes	Yes	Yes	Yes	Yes	No	Yes	No	Yes
2011-12	5	2012	First two	Rest	First three	33	Yes	Yes	Yes	Yes	Yes	Yes	Yes	Yes	Yes	No	Yes	No	Yes
2011-12	5	2012	First two	Rest	First three	38	Yes	Yes	Yes	Yes	Yes	Yes	Yes	Yes	No	No	Yes	No	Yes
2011-12	5	2012	First two	Rest	First three	62	Yes	Yes	Yes	Yes	Yes	No	Yes	Yes	Yes	No	Yes	No	Yes
2011-12	5	2012	First two	Rest	First three	3	Yes	Yes	Yes	Yes	Yes	Yes	No	Yes	No	No	Yes	No	Yes
2011-12	5	2012	First two	Rest	First three	42	Yes	Yes	Yes	Yes	Yes	Yes	No	Yes	No	No	Yes	No	Yes
2011-12	5	2012	First two	Rest	First three	67	Yes	Yes	Yes	Yes	Yes	Yes	No	Yes	Yes	No	Yes	No	Yes
2011-12	5	2012	First two	Rest	First three	7	Yes	Yes	Yes	Yes	Yes	Yes	Yes	No	Yes	No	Yes	No	Yes
2011-12	5	2012	First two	Rest	First three	12	Yes	Yes	Yes	Yes	Yes	Yes	Yes	No	No	No	Yes	No	Yes
2011-12	5	2012	First two	Rest	First three	8	Yes	Yes	Yes	Yes	Yes	No	Yes	No	Yes	No	Yes	No	Yes
2011-12	5	2012	First two	Rest	First three	1	Yes	Yes	Yes	Yes	Yes	Yes	No	No	No	No	Yes	No	Yes
2011-12	5	2012	First two	Rest	First three	5	Yes	Yes	Yes	Yes	Yes	Yes	No	No	Yes	No	Yes	No	Yes
2011-12	5	2012	First two	Rest	First three	2	Yes	Yes	Yes	Yes	Yes	No	No	No	Yes	No	Yes	No	Yes
2011-12	5	2012	First two	Rest	First three	3	Yes	Yes	Yes	Yes	Yes	No	No	No	Yes	No	Yes	No	Yes
2012-13	4	2013	First two	Rest	First three	34	Yes	Yes	Yes	Yes	Yes	Yes	Yes	Yes	No	No	Yes	No	Yes
2012-13	4	2013	First two	Rest	First three	52	Yes	Yes	Yes	Yes	Yes	Yes	Yes	Yes	Yes	No	Yes	No	Yes
2013-14	3	2014	First two	Rest	First three	45	No	No	No	No	Yes	No	Yes	Yes	Yes	No	No	No	Yes
2013-14	3	2014	First two	Rest	First three	61	No	No	No	No	Yes	No	Yes	Yes	No	No	No	No	Yes
2013-14	3	2014	First two	Rest	First three	31	No	No	No	No	Yes	Yes	Yes	No	Yes	No	No	No	Yes
2013-14	3	2014	First two	Rest	First three	4	No	No	No	Yes	No	No	Yes	No	No	No	No	No	Yes
2013-14	3	2014	First two	Rest	First three	27	No	Yes	No	Yes	Yes	Yes	No	Yes	No	No	No	No	Yes
2013-14	3	2014	First two	Rest	First three	32	No	Yes	No	Yes	Yes	Yes	No	Yes	Yes	No	No	No	Yes
2013-14	3	2014	First two	Rest	First three	37	No	Yes	No	Yes	Yes	Yes	No	Yes	No	No	No	No	Yes
2013-14	3	2014	First two	Rest	First three	3	No	Yes	No	Yes	Yes	No	No	Yes	No	No	No	No	Yes
2013-14	3	2014	First two	Rest	First three	14	No	Yes	No	Yes	Yes	No	Yes	No	Yes	No	No	No	Yes
2013-14	3	2014	First two	Rest	First three	15	No	Yes	No	Yes	Yes	Yes	No	No	Yes	No	No	No	Yes
2013-14	3	2014	First two	Rest	First three	51	No	Yes	No	Yes	Yes	Yes	No	No	Yes	No	No	No	Yes
2013-14	3	2014	First two	Rest	First three	1	No	No	No	Yes	No	Yes	No	Yes	No	No	Yes	No	Yes
2013-14	3	2014	First two	Rest	First three	16	No	No	No	Yes	No	Yes	No	Yes	No	No	Yes	No	Yes
2013-14	3	2014	First two	Rest	First three	15	Yes	No	Yes	Yes	No	Yes	Yes	Yes	Yes	No	Yes	No	Yes
2013-14	3	2014	First two	Rest	First three	4	Yes	No	Yes	Yes	No	Yes	Yes	No	Yes	No	Yes	No	Yes
2013-14	3	2014	First two	Rest	First three	7	Yes	Yes	Yes	Yes	Yes	Yes	Yes	Yes	No	No	Yes	No	Yes
2013-14	3	2014	First two	Rest	First three	5	Yes	Yes	Yes	Yes	Yes	Yes	Yes	Yes	Yes	No	Yes	No	Yes
2013-14	3	2014	First two	Rest	First three	8	Yes	Yes	Yes	Yes	Yes	Yes	Yes	Yes	Yes	No	Yes	No	Yes
2013-14	3	2014	First two	Rest	First three	9	Yes	Yes	Yes	Yes	Yes	Yes	Yes	Yes	Yes	No	Yes	No	Yes
2013-14	3	2014	First two	Rest	First three	34	Yes	Yes	Yes	Yes	Yes	Yes	Yes	Yes	Yes	No	Yes	No	Yes
2013-14	3	2014	First two	Rest	First three	36	Yes	Yes	Yes	Yes	Yes	Yes	Yes	Yes	Yes	No	Yes	No	Yes
2013-14	3	2014	First two	Rest	First three	44	Yes	Yes	Yes	Yes	Yes	Yes	Yes	Yes	Yes	No	Yes	No	Yes
2013-14	3	2014	First two	Rest	First three	30	Yes	Yes	Yes	Yes	Yes	Yes	Yes	Yes	Yes	No	Yes	No	Yes
2013-14	3	2014	First two	Rest	First three	65	Yes	Yes	Yes	Yes	Yes	Yes	Yes	Yes	Yes	No	Yes	No	Yes
2013-14	3	2014	First two	Rest	First three	20	Yes	Yes	Yes	Yes	Yes	No	Yes	Yes	Yes	No	Yes	No	Yes
2013-14	3	2014	First two	Rest	First three	37	Yes	Yes	Yes	Yes	Yes	No	Yes	Yes	No	No	Yes	No	Yes
2013-14	3	2014	First two	Rest	First three	3	Yes	Yes	Yes	Yes	Yes	Yes	No	Yes	Yes	No	Yes	No	Yes
2013-14	3	2014	First two	Rest	First three	4	Yes	Yes	Yes	Yes	Yes	Yes	No	Yes	Yes	No	Yes	No	Yes
2013-14	3	2014	First two	Rest	First three	50	Yes	Yes	Yes	Yes	Yes	Yes	No	Yes	No	No	Yes	No	Yes
2013-14	3	2014	First two	Rest	First three	29	Yes	Yes	Yes	Yes	Yes	Yes	No	Yes	Yes	No	Yes	No	Yes
2013-14	3	2014	First two	Rest	First three	36	Yes	Yes	Yes	Yes	Yes	Yes	No	Yes	Yes	No	Yes	No	Yes
2013-14	3	2014	First two	Rest	First three	4	Yes	Yes	Yes	Yes	Yes	Yes	Yes	No	No	No	Yes	No	Yes
2013-14	3	2014	First two	Rest	First three	3	Yes	Yes	Yes	Yes	Yes	Yes	Yes	No	No	No	Yes	No	Yes
2013-14	3	2014	First two	Rest	First three	7	Yes	Yes	Yes	Yes	Yes	Yes	Yes	No	No	No	Yes	No	Yes
2013-14	3	2014	First two	Rest	First three	9	Yes	Yes	Yes	Yes	Yes	Yes	Yes	No	Yes	No	Yes	No	Yes
2013-14	3	2014	First two	Rest	First three	5	Yes	Yes	Yes	Yes	Yes	Yes	Yes	No	Yes	No	Yes	No	Yes
2013-14	3	2014	First two	Rest	First three	31	Yes	Yes	Yes	Yes	Yes	Yes	Yes	No	Yes	No	Yes	No	Yes
2013-14	3	2014	First two	Rest	First three	8	Yes	Yes	Yes	Yes	Yes	No	Yes	No	Yes	No	Yes	No	Yes
2013-14	3	2014	First two	Rest	First three	10	Yes	Yes	Yes	Yes	Yes	No	Yes	No	No	No	Yes	No	Yes
2013-14	3	2014	First two	Rest	First three	2	Yes	Yes	Yes	Yes	Yes	Yes	No	No	No	No	Yes	No	Yes
2013-14	3	2014	First two	Rest	First three	3	Yes	Yes	Yes	Yes	Yes	Yes	No	No	No	No	Yes	No	Yes
2013-14	3	2014	First two	Rest	First three	3	Yes	Yes	Yes	Yes	Yes	Yes	No	No	Yes	No	Yes	No	Yes
2013-14	3	2014	First two	Rest	First three	51	Yes	Yes	Yes	Yes	Yes	Yes	No	No	No	No	Yes	No	Yes
2013-14	3	2014	First two	Rest	First three	1	Yes	Yes	Yes	Yes	Yes	No	No	No	Yes	No	Yes	No	Yes
2013-14	3	2014	First two	Rest	First three	2	Yes	Yes	Yes	Yes	Yes	No	No	No	No	No	Yes	No	Yes
2013-14	3	2014	First two	Rest	First three	4	Yes	Yes	Yes	Yes	Yes	No	No	No	No	No	Yes	No	Yes
2014-15	4	2015	First two	Rest	First three	11	No	No	No	Yes	No	Yes	No	Yes	Yes	No	No	No	Yes
2014-15	4	2015	First two	Rest	First three	13	No	Yes	No	Yes	Yes	Yes	Yes	Yes	No	No	No	No	Yes
2014-15	4	2015	First two	Rest	First three	8	No	Yes	No	Yes	Yes	Yes	Yes	No	No	No	No	No	Yes
2014-15	4	2015	First two	Rest	First three	10	No	No	No	Yes	No	Yes	Yes	No	No	No	Yes	No	Yes
2014-15	4	2015	First two	Rest	First three	17	Yes	Yes	Yes	Yes	Yes	Yes	Yes	Yes	Yes	No	Yes	No	Yes
2014-15	4	2015	First two	Rest	First three	28	Yes	Yes	Yes	Yes	Yes	Yes	Yes	Yes	No	No	Yes	No	Yes
2014-15	4	2015	First two	Rest	First three	38	Yes	Yes	Yes	Yes	Yes	Yes	No	Yes	No	No	Yes	No	Yes
2014-15	4	2015	First two	Rest	First three	8	Yes	Yes	Yes	Yes	Yes	Yes	Yes	No	Yes	No	Yes	No	Yes
2014-15	4	2015	First two	Rest	First three	46	Yes	Yes	Yes	Yes	Yes	Yes	No	No	Yes	No	Yes	No	Yes
2015-16	5	2016	First two	Rest	First three	40	No	No	No	Yes	No	Yes	No	Yes	Yes	No	No	No	Yes
2015-16	5	2016	First two	Rest	First three	16	No	No	No	Yes	No	No	No	Yes	Yes	No	No	No	Yes
2015-16	5	2016	First two	Rest	First three	0	No	No	No	No	Yes	No	No	No	No	Yes	No	No	Yes
2015-16	5	2016	First two	Rest	First three	71	No	Yes	No	Yes	Yes	Yes	Yes	Yes	Yes	No	No	No	Yes
2015-16	5	2016	First two	Rest	First three	55	No	Yes	No	Yes	Yes	Yes	No	Yes	No	No	No	No	Yes
2015-16	5	2016	First two	Rest	First three	5	No	Yes	No	Yes	Yes	Yes	No	No	No	No	No	No	Yes
2015-16	5	2016	First two	Rest	First three	15	No	Yes	No	Yes	Yes	Yes	No	No	No	No	No	No	Yes
2015-16	5	2016	First two	Rest	First three	2	No	Yes	No	Yes	Yes	No	No	No	No	No	No	No	Yes
2015-16	5	2016	First two	Rest	First three	41	No	No	No	Yes	No	Yes	No	Yes	No	No	Yes	No	Yes
2015-16	5	2016	First two	Rest	First three	27	Yes	Yes	Yes	Yes	Yes	Yes	Yes	Yes	Yes	No	Yes	No	Yes
2015-16	5	2016	First two	Rest	First three	5	Yes	Yes	Yes	Yes	Yes	Yes	Yes	No	Yes	No	Yes	No	Yes
2015-16	5	2016	First two	Rest	First three	6	Yes	Yes	Yes	Yes	Yes	Yes	No	No	Yes	No	Yes	No	Yes
2015-16	5	2016	First two	Rest	First three	32	Yes	Yes	Yes	Yes	Yes	Yes	No	No	Yes	No	Yes	No	Yes
2015-16	5	2016	First two	Rest	First three	1	Yes	Yes	Yes	Yes	Yes	No	No	No	No	No	Yes	No	Yes
2016-17	52	2016	First two	Rest	First three	38	No	No	No	No	Yes	Yes	No	Yes	Yes	No	No	No	Yes
2016-17	52	2016	First two	Rest	First three	59	No	No	No	No	Yes	Yes	No	Yes	No	No	No	No	Yes
2016-17	52	2016	First two	Rest	First three	16	No	No	No	Yes	No	Yes	Yes	No	No	No	No	No	Yes
2016-17	52	2016	First two	Rest	First three	14	No	Yes	No	Yes	Yes	Yes	No	Yes	Yes	No	No	No	Yes
2016-17	52	2016	First two	Rest	First three	21	No	Yes	No	Yes	Yes	Yes	No	Yes	Yes	No	No	No	Yes
2016-17	52	2016	First two	Rest	First three	8	No	Yes	No	Yes	Yes	No	No	No	Yes	No	No	No	Yes
2016-17	52	2016	First two	Rest	First three	54	No	No	No	Yes	No	Yes	No	Yes	No	No	Yes	No	Yes
2016-17	52	2016	First two	Rest	First three	10	No	No	No	Yes	No	Yes	Yes	No	No	No	Yes	No	Yes
2016-17	52	2016	First two	Rest	First three	0	No	No	No	Yes	No	Yes	No	No	No	No	Yes	No	Yes
2016-17	52	2016	First two	Rest	First three	3	Yes	No	Yes	No	Yes	Yes	Yes	Yes	Yes	No	Yes	No	Yes
2016-17	52	2016	First two	Rest	First three	73	Yes	No	Yes	No	Yes	Yes	Yes	Yes	No	No	Yes	No	Yes
2016-17	52	2016	First two	Rest	First three	28	Yes	Yes	Yes	Yes	Yes	Yes	Yes	Yes	No	No	Yes	No	Yes
2016-17	52	2016	First two	Rest	First three	34	Yes	Yes	Yes	Yes	Yes	Yes	Yes	Yes	No	No	Yes	No	Yes
2016-17	52	2016	First two	Rest	First three	43	Yes	Yes	Yes	Yes	Yes	Yes	Yes	Yes	Yes	Yes	Yes	No	Yes
2016-17	52	2016	First two	Rest	First three	30	Yes	Yes	Yes	Yes	Yes	Yes	Yes	Yes	No	No	Yes	No	Yes
2016-17	52	2016	First two	Rest	First three	59	Yes	Yes	Yes	Yes	Yes	Yes	Yes	Yes	Yes	No	Yes	No	Yes
2016-17	52	2016	First two	Rest	First three	64	Yes	Yes	Yes	Yes	Yes	Yes	No	Yes	No	No	Yes	No	Yes
2016-17	52	2016	First two	Rest	First three	12	Yes	Yes	Yes	Yes	Yes	Yes	Yes	No	No	No	Yes	No	Yes
2016-17	52	2016	First two	Rest	First three	0	Yes	Yes	Yes	Yes	Yes	Yes	No	No	Yes	No	Yes	No	Yes
2016-17	52	2016	First two	Rest	First three	4	Yes	Yes	Yes	Yes	Yes	Yes	No	No	No	No	Yes	No	Yes
2008-09	2	2009	Rest	Rest	First three	13	No	Yes	No	Yes	Yes	No	Yes	Yes	Yes	No	No	No	Yes
2008-09	2	2009	Rest	Rest	First three	41	No	Yes	No	Yes	Yes	No	No	Yes	No	No	No	No	Yes
2008-09	2	2009	Rest	Rest	First three	74	No	Yes	No	Yes	Yes	No	Yes	No	No	No	No	No	Yes
2008-09	2	2009	Rest	Rest	First three	1	No	Yes	No	Yes	Yes	No	No	No	No	No	No	No	Yes
2008-09	2	2009	Rest	Rest	First three	32	No	No	No	Yes	No	No	Yes	Yes	No	No	Yes	No	Yes
2008-09	2	2009	Rest	Rest	First three	1	No	No	Yes	Yes	No	No	No	No	No	No	Yes	No	Yes
2008-09	2	2009	Rest	Rest	First three	28	Yes	No	Yes	Yes	No	No	Yes	Yes	Yes	No	Yes	No	Yes
2008-09	2	2009	Rest	Rest	First three	18	Yes	No	Yes	Yes	No	No	Yes	Yes	Yes	No	Yes	No	Yes
2008-09	2	2009	Rest	Rest	First three	3	Yes	No	Yes	Yes	No	No	No	Yes	Yes	No	Yes	No	Yes
2008-09	2	2009	Rest	Rest	First three	3	Yes	Yes	Yes	Yes	Yes	No	Yes	Yes	Yes	No	Yes	No	Yes
2008-09	2	2009	Rest	Rest	First three	14	Yes	Yes	Yes	Yes	Yes	No	Yes	Yes	No	No	Yes	No	Yes
2008-09	2	2009	Rest	Rest	First three	12	Yes	Yes	Yes	Yes	Yes	No	Yes	Yes	No	No	Yes	No	Yes
2008-09	2	2009	Rest	Rest	First three	28	Yes	Yes	Yes	Yes	Yes	No	Yes	Yes	Yes	No	Yes	No	Yes
2008-09	2	2009	Rest	Rest	First three	50	Yes	Yes	Yes	Yes	Yes	No	Yes	Yes	No	No	Yes	No	Yes
2008-09	2	2009	Rest	Rest	First three	54	Yes	Yes	Yes	Yes	Yes	No	Yes	Yes	No	No	Yes	No	Yes
2008-09	2	2009	Rest	Rest	First three	55	Yes	Yes	Yes	Yes	Yes	No	No	Yes	Yes	No	Yes	No	Yes
2008-09	2	2009	Rest	Rest	First three	67	Yes	Yes	Yes	Yes	Yes	No	No	Yes	Yes	No	Yes	No	Yes
2008-09	2	2009	Rest	Rest	First three	8	Yes	Yes	Yes	Yes	Yes	No	Yes	No	Yes	No	Yes	No	Yes
2008-09	2	2009	Rest	Rest	First three	2	Yes	Yes	Yes	Yes	Yes	No	No	No	No	No	Yes	No	Yes
2008-09	2	2009	Rest	Rest	First three	4	Yes	Yes	Yes	Yes	Yes	No	No	No	No	No	Yes	No	Yes
2008-09	2	2009	Rest	Rest	First three	4	Yes	Yes	Yes	Yes	Yes	No	No	No	Yes	No	Yes	No	Yes
2008-09	2	2009	Rest	Rest	First three	4	Yes	Yes	Yes	Yes	Yes	No	No	No	No	No	Yes	No	Yes
2008-09	2	2009	Rest	Rest	First three	12	Yes	Yes	Yes	Yes	Yes	No	No	No	Yes	No	Yes	No	Yes
2008-09	2	2009	Rest	Rest	First three	9	Yes	Yes	Yes	Yes	Yes	No	No	No	No	No	Yes	No	Yes
2008-09	2	2009	Rest	Rest	First three	10	Yes	Yes	Yes	Yes	Yes	No	No	No	No	No	Yes	No	Yes
2009-10	45	2009	Rest	Rest	First three	6	No	No	No	Yes	No	No	Yes	No	Yes	No	No	No	Yes
2009-10	45	2009	Rest	Rest	First three	32	No	No	No	No	No	No	No	No	No	No	No	No	Yes
2009-10	45	2009	Rest	Rest	First three	3	No	Yes	No	Yes	Yes	Yes	Yes	Yes	Yes	No	No	No	Yes
2009-10	45	2009	Rest	Rest	First three	6	No	Yes	No	Yes	Yes	Yes	Yes	Yes	Yes	No	No	No	Yes
2009-10	45	2009	Rest	Rest	First three	36	No	Yes	No	Yes	Yes	Yes	Yes	Yes	No	No	No	No	Yes
2009-10	45	2009	Rest	Rest	First three	51	No	Yes	No	Yes	Yes	No	Yes	Yes	Yes	Yes	No	No	Yes
2009-10	45	2009	Rest	Rest	First three	9	No	Yes	No	Yes	Yes	No	No	Yes	No	No	No	No	Yes
2009-10	45	2009	Rest	Rest	First three	10	No	Yes	No	Yes	Yes	No	No	Yes	Yes	No	No	No	Yes
2009-10	45	2009	Rest	Rest	First three	34	No	Yes	No	Yes	Yes	No	No	Yes	No	No	No	No	Yes
2009-10	45	2009	Rest	Rest	First three	7	No	Yes	No	Yes	Yes	Yes	Yes	No	Yes	No	No	No	Yes
2009-10	45	2009	Rest	Rest	First three	41	No	Yes	No	Yes	Yes	Yes	Yes	No	Yes	No	No	No	Yes
2009-10	45	2009	Rest	Rest	First three	9	No	Yes	No	Yes	Yes	No	Yes	No	No	No	No	No	Yes
2009-10	45	2009	Rest	Rest	First three	8	No	Yes	No	Yes	Yes	No	Yes	No	Yes	No	No	No	Yes
2009-10	45	2009	Rest	Rest	First three	14	No	Yes	No	Yes	Yes	Yes	No	No	Yes	No	No	No	Yes
2009-10	45	2009	Rest	Rest	First three	8	No	Yes	No	Yes	Yes	No	No	No	Yes	No	No	No	Yes
2009-10	45	2009	Rest	Rest	First three	1	No	No	No	Yes	No	Yes	No	No	No	No	Yes	No	Yes
2009-10	45	2009	Rest	Rest	First three	50	Yes	No	Yes	No	Yes	Yes	Yes	Yes	Yes	No	Yes	No	Yes
2009-10	45	2009	Rest	Rest	First three	49	Yes	No	Yes	Yes	No	Yes	Yes	Yes	Yes	No	Yes	No	Yes
2009-10	45	2009	Rest	Rest	First three	16	Yes	No	Yes	No	Yes	No	Yes	Yes	Yes	No	Yes	No	Yes
2009-10	45	2009	Rest	Rest	First three	1	Yes	Yes	Yes	Yes	Yes	Yes	Yes	Yes	Yes	No	Yes	No	Yes
2009-10	45	2009	Rest	Rest	First three	12	Yes	Yes	Yes	Yes	Yes	Yes	Yes	Yes	Yes	No	Yes	No	Yes
2009-10	45	2009	Rest	Rest	First three	12	Yes	Yes	Yes	Yes	Yes	Yes	Yes	Yes	Yes	No	Yes	No	Yes
2009-10	45	2009	Rest	Rest	First three	5	Yes	Yes	Yes	Yes	Yes	Yes	Yes	Yes	No	No	Yes	No	Yes
2009-10	45	2009	Rest	Rest	First three	5	Yes	Yes	Yes	Yes	Yes	Yes	Yes	Yes	Yes	No	Yes	No	Yes
2009-10	45	2009	Rest	Rest	First three	18	Yes	Yes	Yes	Yes	Yes	Yes	Yes	Yes	No	No	Yes	No	Yes
2009-10	45	2009	Rest	Rest	First three	60	Yes	Yes	Yes	Yes	Yes	Yes	Yes	Yes	Yes	No	Yes	No	Yes
2009-10	45	2009	Rest	Rest	First three	3	Yes	Yes	Yes	Yes	Yes	No	Yes	Yes	Yes	No	Yes	No	Yes
2009-10	45	2009	Rest	Rest	First three	11	Yes	Yes	Yes	Yes	Yes	No	Yes	Yes	No	No	Yes	No	Yes
2009-10	45	2009	Rest	Rest	First three	12	Yes	Yes	Yes	Yes	Yes	No	Yes	Yes	Yes	No	Yes	No	Yes
2009-10	45	2009	Rest	Rest	First three	17	Yes	Yes	Yes	Yes	Yes	No	Yes	Yes	Yes	No	Yes	No	Yes
2009-10	45	2009	Rest	Rest	First three	33	Yes	Yes	Yes	Yes	Yes	No	Yes	Yes	Yes	No	Yes	No	Yes
2009-10	45	2009	Rest	Rest	First three	64	Yes	Yes	Yes	Yes	Yes	No	Yes	Yes	Yes	No	Yes	No	Yes
2009-10	45	2009	Rest	Rest	First three	9	Yes	Yes	Yes	Yes	Yes	Yes	No	Yes	Yes	No	Yes	No	Yes
2009-10	45	2009	Rest	Rest	First three	12	Yes	Yes	Yes	Yes	Yes	No	No	Yes	Yes	No	Yes	No	Yes
2009-10	45	2009	Rest	Rest	First three	3	Yes	Yes	Yes	Yes	Yes	Yes	Yes	No	No	No	Yes	No	Yes
2009-10	45	2009	Rest	Rest	First three	7	Yes	Yes	Yes	Yes	Yes	Yes	Yes	No	No	No	Yes	No	Yes
2009-10	45	2009	Rest	Rest	First three	11	Yes	Yes	Yes	Yes	Yes	No	Yes	No	No	No	Yes	No	Yes
2009-10	45	2009	Rest	Rest	First three	13	Yes	Yes	Yes	Yes	Yes	No	Yes	No	Yes	No	Yes	No	Yes
2009-10	45	2009	Rest	Rest	First three	1	Yes	Yes	Yes	Yes	Yes	No	No	No	Yes	No	Yes	No	Yes
2009-10	45	2009	Rest	Rest	First three	3	Yes	Yes	Yes	Yes	Yes	No	No	No	Yes	No	Yes	No	Yes
2010-11	2	2011	Rest	Rest	First three	23	No	No	No	No	Yes	Yes	Yes	No	Yes	No	No	No	Yes
2010-11	2	2011	Rest	Rest	First three	7	No	Yes	No	Yes	Yes	Yes	Yes	Yes	Yes	No	No	No	Yes
2010-11	2	2011	Rest	Rest	First three	42	No	Yes	No	Yes	Yes	Yes	Yes	Yes	No	No	No	No	Yes
2010-11	2	2011	Rest	Rest	First three	43	No	Yes	No	Yes	Yes	Yes	Yes	Yes	Yes	No	No	No	Yes
2010-11	2	2011	Rest	Rest	First three	6	No	Yes	No	Yes	Yes	No	No	Yes	Yes	No	No	No	Yes
2010-11	2	2011	Rest	Rest	First three	50	No	Yes	No	Yes	Yes	No	No	Yes	No	No	No	No	Yes
2010-11	2	2011	Rest	Rest	First three	12	No	Yes	No	Yes	Yes	No	Yes	No	Yes	No	No	No	Yes
2010-11	2	2011	Rest	Rest	First three	2	No	Yes	No	Yes	Yes	No	No	No	No	No	No	No	Yes
2010-11	2	2011	Rest	Rest	First three	2	No	Yes	No	Yes	Yes	No	No	No	No	No	No	No	Yes
2010-11	2	2011	Rest	Rest	First three	5	No	Yes	No	Yes	Yes	No	No	No	No	No	No	No	Yes
2010-11	2	2011	Rest	Rest	First three	5	No	No	No	Yes	No	No	Yes	Yes	No	No	Yes	No	Yes
2010-11	2	2011	Rest	Rest	First three	36	No	No	No	Yes	No	Yes	No	Yes	No	No	Yes	No	Yes
2010-11	2	2011	Rest	Rest	First three	9	Yes	No	Yes	Yes	No	Yes	Yes	No	Yes	No	Yes	No	Yes
2010-11	2	2011	Rest	Rest	First three	15	Yes	Yes	Yes	Yes	Yes	Yes	Yes	Yes	Yes	No	Yes	No	Yes
2010-11	2	2011	Rest	Rest	First three	31	Yes	Yes	Yes	Yes	Yes	Yes	Yes	Yes	No	Yes	Yes	No	Yes
2010-11	2	2011	Rest	Rest	First three	24	Yes	Yes	Yes	Yes	Yes	Yes	Yes	Yes	No	No	Yes	No	Yes
2010-11	2	2011	Rest	Rest	First three	43	Yes	Yes	Yes	Yes	Yes	Yes	Yes	Yes	No	No	Yes	No	Yes
2010-11	2	2011	Rest	Rest	First three	4	Yes	Yes	Yes	Yes	Yes	Yes	No	No	Yes	No	Yes	No	Yes
2010-11	2	2011	Rest	Rest	First three	0	Yes	Yes	Yes	Yes	Yes	Yes	No	No	No	No	Yes	No	Yes
2010-11	2	2011	Rest	Rest	First three	3	Yes	Yes	Yes	Yes	Yes	Yes	No	No	No	No	Yes	No	Yes
2010-11	2	2011	Rest	Rest	First three	3	Yes	Yes	Yes	Yes	Yes	Yes	No	No	No	No	Yes	No	Yes
2010-11	2	2011	Rest	Rest	First three	2	Yes	Yes	Yes	Yes	Yes	Yes	No	No	No	No	Yes	No	Yes
2010-11	2	2011	Rest	Rest	First three	14	Yes	Yes	Yes	Yes	Yes	Yes	No	No	Yes	No	Yes	No	Yes
2010-11	2	2011	Rest	Rest	First three	6	Yes	Yes	Yes	Yes	Yes	Yes	No	No	No	No	Yes	No	Yes
2010-11	2	2011	Rest	Rest	First three	0	Yes	Yes	Yes	Yes	Yes	No	No	No	No	No	Yes	No	Yes
2010-11	2	2011	Rest	Rest	First three	3	Yes	Yes	Yes	Yes	Yes	No	No	No	No	No	Yes	No	Yes
2011-12	6	2012	Rest	Rest	First three	30	No	No	No	Yes	No	Yes	No	Yes	No	No	No	No	Yes
2011-12	6	2012	Rest	Rest	First three	3	No	No	No	Yes	No	Yes	No	No	Yes	No	No	No	Yes
2011-12	6	2012	Rest	Rest	First three	39	No	Yes	No	Yes	Yes	Yes	Yes	Yes	Yes	No	No	No	Yes
2011-12	6	2012	Rest	Rest	First three	22	No	Yes	No	Yes	Yes	Yes	Yes	Yes	Yes	No	No	No	Yes
2011-12	6	2012	Rest	Rest	First three	18	No	Yes	No	Yes	Yes	No	Yes	Yes	Yes	No	No	No	Yes
2011-12	6	2012	Rest	Rest	First three	7	No	Yes	No	Yes	Yes	Yes	No	Yes	No	No	No	No	Yes
2011-12	6	2012	Rest	Rest	First three	27	No	Yes	No	Yes	Yes	Yes	No	Yes	No	No	No	No	Yes
2011-12	6	2012	Rest	Rest	First three	6	No	Yes	No	Yes	Yes	Yes	Yes	No	No	No	No	No	Yes
2011-12	6	2012	Rest	Rest	First three	13	No	Yes	No	Yes	Yes	No	Yes	No	Yes	No	No	No	Yes
2011-12	6	2012	Rest	Rest	First three	9	No	Yes	No	Yes	Yes	No	Yes	No	No	No	No	No	Yes
2011-12	6	2012	Rest	Rest	First three	5	No	Yes	No	Yes	Yes	Yes	No	No	Yes	No	No	No	Yes
2011-12	6	2012	Rest	Rest	First three	6	No	Yes	No	Yes	Yes	No	No	No	Yes	No	No	No	Yes
2011-12	6	2012	Rest	Rest	First three	31	No	No	No	Yes	No	Yes	Yes	Yes	No	No	Yes	No	Yes
2011-12	6	2012	Rest	Rest	First three	32	No	No	No	Yes	No	Yes	No	Yes	No	No	Yes	No	Yes
2011-12	6	2012	Rest	Rest	First three	58	No	No	No	Yes	No	Yes	No	Yes	No	No	Yes	No	Yes
2011-12	6	2012	Rest	Rest	First three	20	Yes	No	Yes	No	Yes	Yes	Yes	Yes	Yes	No	Yes	No	Yes
2011-12	6	2012	Rest	Rest	First three	42	Yes	No	Yes	Yes	No	Yes	Yes	Yes	Yes	No	Yes	No	Yes
2011-12	6	2012	Rest	Rest	First three	37	Yes	No	Yes	No	Yes	Yes	No	Yes	Yes	No	Yes	No	Yes
2011-12	6	2012	Rest	Rest	First three	13	Yes	No	Yes	Yes	No	Yes	Yes	No	Yes	No	Yes	No	Yes
2011-12	6	2012	Rest	Rest	First three	62	Yes	No	Yes	No	Yes	Yes	No	No	No	No	Yes	No	Yes
2011-12	6	2012	Rest	Rest	First three	9	Yes	Yes	Yes	Yes	Yes	Yes	Yes	Yes	Yes	No	Yes	No	Yes
2011-12	6	2012	Rest	Rest	First three	5	Yes	Yes	Yes	Yes	Yes	Yes	Yes	Yes	Yes	No	Yes	No	Yes
2011-12	6	2012	Rest	Rest	First three	10	Yes	Yes	Yes	Yes	Yes	Yes	Yes	Yes	Yes	No	Yes	No	Yes
2011-12	6	2012	Rest	Rest	First three	11	Yes	Yes	Yes	Yes	Yes	Yes	Yes	Yes	Yes	No	Yes	No	Yes
2011-12	6	2012	Rest	Rest	First three	39	Yes	Yes	Yes	Yes	Yes	Yes	Yes	Yes	No	No	Yes	No	Yes
2011-12	6	2012	Rest	Rest	First three	31	Yes	Yes	Yes	Yes	Yes	Yes	Yes	Yes	No	Yes	Yes	No	Yes
2011-12	6	2012	Rest	Rest	First three	60	Yes	Yes	Yes	Yes	Yes	Yes	Yes	Yes	No	No	Yes	No	Yes
2011-12	6	2012	Rest	Rest	First three	67	Yes	Yes	Yes	Yes	Yes	Yes	Yes	Yes	No	No	Yes	No	Yes
2011-12	6	2012	Rest	Rest	First three	4	Yes	Yes	Yes	Yes	Yes	Yes	No	Yes	Yes	No	Yes	No	Yes
2011-12	6	2012	Rest	Rest	First three	10	Yes	Yes	Yes	Yes	Yes	Yes	No	Yes	No	No	Yes	No	Yes
2011-12	6	2012	Rest	Rest	First three	34	Yes	Yes	Yes	Yes	Yes	Yes	No	Yes	No	No	Yes	No	Yes
2011-12	6	2012	Rest	Rest	First three	5	Yes	Yes	Yes	Yes	Yes	Yes	Yes	No	Yes	No	Yes	No	Yes
2011-12	6	2012	Rest	Rest	First three	7	Yes	Yes	Yes	Yes	Yes	Yes	Yes	No	Yes	No	Yes	No	Yes
2011-12	6	2012	Rest	Rest	First three	11	Yes	Yes	Yes	Yes	Yes	Yes	Yes	No	Yes	No	Yes	No	Yes
2011-12	6	2012	Rest	Rest	First three	33	Yes	Yes	Yes	Yes	Yes	Yes	Yes	No	Yes	No	Yes	No	Yes
2011-12	6	2012	Rest	Rest	First three	1	Yes	Yes	Yes	Yes	Yes	Yes	No	No	No	No	Yes	No	Yes
2011-12	6	2012	Rest	Rest	First three	3	Yes	Yes	Yes	Yes	Yes	Yes	No	No	No	No	Yes	No	Yes
2011-12	6	2012	Rest	Rest	First three	4	Yes	Yes	Yes	Yes	Yes	Yes	No	No	Yes	No	Yes	No	Yes
2011-12	6	2012	Rest	Rest	First three	1	Yes	Yes	Yes	Yes	Yes	Yes	No	No	No	No	Yes	No	Yes
2011-12	6	2012	Rest	Rest	First three	6	Yes	Yes	Yes	Yes	Yes	Yes	No	No	No	No	Yes	No	Yes
2011-12	6	2012	Rest	Rest	First three	64	Yes	Yes	Yes	Yes	Yes	Yes	No	No	Yes	No	Yes	No	Yes
2012-13	5	2013	Rest	Rest	First three	22	No	Yes	No	Yes	Yes	No	No	Yes	No	No	No	No	Yes
2012-13	5	2013	Rest	Rest	First three	37	No	No	No	Yes	No	Yes	No	Yes	No	No	Yes	No	Yes
2012-13	5	2013	Rest	Rest	First three	56	Yes	Yes	Yes	Yes	Yes	Yes	Yes	Yes	No	No	Yes	No	Yes
2012-13	5	2013	Rest	Rest	First three	1	Yes	Yes	Yes	Yes	Yes	Yes	No	No	No	No	Yes	No	Yes
2013-14	4	2014	Rest	Rest	First three	31	No	No	No	Yes	No	Yes	Yes	Yes	No	No	No	No	Yes
2013-14	4	2014	Rest	Rest	First three	43	No	No	No	Yes	No	Yes	Yes	Yes	No	No	No	No	Yes
2013-14	4	2014	Rest	Rest	First three	47	No	Yes	No	Yes	Yes	No	Yes	Yes	Yes	No	No	No	Yes
2013-14	4	2014	Rest	Rest	First three	56	No	Yes	No	Yes	Yes	Yes	No	Yes	Yes	No	No	No	Yes
2013-14	4	2014	Rest	Rest	First three	5	No	Yes	No	Yes	Yes	No	No	Yes	No	No	No	No	Yes
2013-14	4	2014	Rest	Rest	First three	47	No	Yes	No	Yes	Yes	No	No	Yes	Yes	Yes	No	No	Yes
2013-14	4	2014	Rest	Rest	First three	29	No	Yes	No	Yes	Yes	Yes	Yes	No	Yes	No	No	No	Yes
2013-14	4	2014	Rest	Rest	First three	35	No	Yes	No	Yes	Yes	Yes	Yes	No	No	No	No	No	Yes
2013-14	4	2014	Rest	Rest	First three	16	No	Yes	No	Yes	Yes	Yes	Yes	No	Yes	No	No	No	Yes
2013-14	4	2014	Rest	Rest	First three	3	No	Yes	No	Yes	Yes	No	Yes	No	Yes	No	No	No	Yes
2013-14	4	2014	Rest	Rest	First three	6	No	Yes	No	Yes	Yes	No	Yes	No	Yes	No	No	No	Yes
2013-14	4	2014	Rest	Rest	First three	3	No	Yes	No	Yes	Yes	Yes	No	No	No	No	No	No	Yes
2013-14	4	2014	Rest	Rest	First three	3	No	Yes	No	Yes	Yes	Yes	No	No	Yes	No	No	No	Yes
2013-14	4	2014	Rest	Rest	First three	4	No	Yes	No	Yes	Yes	Yes	No	No	Yes	No	No	No	Yes
2013-14	4	2014	Rest	Rest	First three	6	No	Yes	No	Yes	Yes	Yes	No	No	Yes	No	No	No	Yes
2013-14	4	2014	Rest	Rest	First three	3	No	Yes	No	Yes	Yes	No	No	No	No	No	No	No	Yes
2013-14	4	2014	Rest	Rest	First three	21	No	No	No	Yes	No	No	Yes	Yes	No	No	Yes	No	Yes
2013-14	4	2014	Rest	Rest	First three	3	No	No	No	Yes	No	Yes	No	Yes	No	No	Yes	No	Yes
2013-14	4	2014	Rest	Rest	First three	44	No	No	No	Yes	No	No	No	Yes	No	No	Yes	No	Yes
2013-14	4	2014	Rest	Rest	First three	5	No	No	No	Yes	No	Yes	Yes	No	No	No	Yes	No	Yes
2013-14	4	2014	Rest	Rest	First three	30	Yes	No	Yes	No	Yes	Yes	Yes	Yes	No	No	Yes	No	Yes
2013-14	4	2014	Rest	Rest	First three	43	Yes	No	Yes	Yes	No	Yes	Yes	Yes	Yes	No	Yes	No	Yes
2013-14	4	2014	Rest	Rest	First three	41	Yes	No	Yes	No	No	Yes	Yes	Yes	Yes	No	Yes	No	Yes
2013-14	4	2014	Rest	Rest	First three	26	Yes	No	Yes	Yes	No	No	No	Yes	Yes	No	Yes	No	Yes
2013-14	4	2014	Rest	Rest	First three	13	Yes	Yes	Yes	Yes	Yes	Yes	Yes	Yes	Yes	No	Yes	No	Yes
2013-14	4	2014	Rest	Rest	First three	37	Yes	Yes	Yes	Yes	Yes	Yes	Yes	Yes	No	Yes	Yes	No	Yes
2013-14	4	2014	Rest	Rest	First three	38	Yes	Yes	Yes	Yes	Yes	Yes	Yes	Yes	Yes	No	Yes	No	Yes
2013-14	4	2014	Rest	Rest	First three	34	Yes	Yes	Yes	Yes	Yes	Yes	Yes	Yes	Yes	No	Yes	No	Yes
2013-14	4	2014	Rest	Rest	First three	60	Yes	Yes	Yes	Yes	Yes	Yes	Yes	Yes	No	No	Yes	No	Yes
2013-14	4	2014	Rest	Rest	First three	43	Yes	Yes	Yes	Yes	Yes	No	Yes	Yes	Yes	No	Yes	No	Yes
2013-14	4	2014	Rest	Rest	First three	3	Yes	Yes	Yes	Yes	Yes	Yes	No	Yes	Yes	No	Yes	No	Yes
2013-14	4	2014	Rest	Rest	First three	31	Yes	Yes	Yes	Yes	Yes	Yes	No	Yes	No	No	Yes	No	Yes
2013-14	4	2014	Rest	Rest	First three	47	Yes	Yes	Yes	Yes	Yes	Yes	No	Yes	Yes	No	Yes	No	Yes
2013-14	4	2014	Rest	Rest	First three	50	Yes	Yes	Yes	Yes	Yes	Yes	No	Yes	No	No	Yes	No	Yes
2013-14	4	2014	Rest	Rest	First three	41	Yes	Yes	Yes	Yes	Yes	Yes	No	Yes	Yes	No	Yes	No	Yes
2013-14	4	2014	Rest	Rest	First three	1	Yes	Yes	Yes	Yes	Yes	Yes	No	No	No	No	Yes	No	Yes
2013-14	4	2014	Rest	Rest	First three	3	Yes	Yes	Yes	Yes	Yes	Yes	No	No	No	No	Yes	No	Yes
2013-14	4	2014	Rest	Rest	First three	3	Yes	Yes	Yes	Yes	Yes	No	No	No	Yes	No	Yes	No	Yes
2014-15	5	2015	Rest	Rest	First three	4	No	No	No	Yes	No	Yes	Yes	No	Yes	No	No	No	Yes
2014-15	5	2015	Rest	Rest	First three	7	No	No	No	Yes	No	No	Yes	No	No	No	No	No	Yes
2014-15	5	2015	Rest	Rest	First three	33	No	Yes	No	Yes	Yes	Yes	Yes	Yes	Yes	No	No	No	Yes
2014-15	5	2015	Rest	Rest	First three	38	No	Yes	No	Yes	Yes	Yes	No	Yes	No	No	No	No	Yes
2014-15	5	2015	Rest	Rest	First three	11	No	Yes	No	Yes	Yes	Yes	Yes	No	Yes	No	No	No	Yes
2014-15	5	2015	Rest	Rest	First three	6	No	Yes	No	Yes	Yes	No	Yes	No	Yes	No	No	No	Yes
2014-15	5	2015	Rest	Rest	First three	5	No	Yes	No	Yes	Yes	Yes	No	No	No	No	No	No	Yes
2014-15	5	2015	Rest	Rest	First three	16	No	No	No	Yes	No	Yes	Yes	Yes	No	No	Yes	No	Yes
2014-15	5	2015	Rest	Rest	First three	7	Yes	No	Yes	Yes	No	Yes	No	No	Yes	No	Yes	No	Yes
2014-15	5	2015	Rest	Rest	First three	10	Yes	Yes	Yes	Yes	Yes	Yes	Yes	Yes	No	No	Yes	No	Yes
2014-15	5	2015	Rest	Rest	First three	6	Yes	Yes	Yes	Yes	Yes	Yes	No	Yes	Yes	No	Yes	No	Yes
2014-15	5	2015	Rest	Rest	First three	6	Yes	Yes	Yes	Yes	Yes	Yes	Yes	No	Yes	No	Yes	No	Yes
2014-15	5	2015	Rest	Rest	First three	9	Yes	Yes	Yes	Yes	Yes	Yes	Yes	No	Yes	No	Yes	No	Yes
2014-15	5	2015	Rest	Rest	First three	3	Yes	Yes	Yes	Yes	Yes	No	No	No	No	No	Yes	No	Yes
2015-16	6	2016	Rest	Rest	First three	15	No	No	No	Yes	No	No	No	No	No	No	No	No	Yes
2015-16	6	2016	Rest	Rest	First three	9	No	Yes	No	Yes	Yes	Yes	Yes	Yes	Yes	No	No	No	Yes
2015-16	6	2016	Rest	Rest	First three	34	No	Yes	No	Yes	Yes	Yes	Yes	Yes	No	No	No	No	Yes
2015-16	6	2016	Rest	Rest	First three	58	No	Yes	No	Yes	Yes	Yes	Yes	Yes	No	No	No	No	Yes
2015-16	6	2016	Rest	Rest	First three	73	No	Yes	No	Yes	Yes	Yes	No	Yes	Yes	No	No	No	Yes
2015-16	6	2016	Rest	Rest	First three	6	No	Yes	No	Yes	Yes	No	Yes	No	No	No	No	No	Yes
2015-16	6	2016	Rest	Rest	First three	4	No	Yes	No	Yes	Yes	Yes	No	No	No	No	No	No	Yes
2015-16	6	2016	Rest	Rest	First three	3	No	Yes	No	Yes	Yes	No	No	No	Yes	No	No	No	Yes
2015-16	6	2016	Rest	Rest	First three	8	Yes	No	Yes	No	Yes	Yes	No	Yes	Yes	No	Yes	No	Yes
2015-16	6	2016	Rest	Rest	First three	42	Yes	Yes	Yes	Yes	Yes	Yes	Yes	Yes	No	No	Yes	No	Yes
2015-16	6	2016	Rest	Rest	First three	28	Yes	Yes	Yes	Yes	Yes	No	Yes	Yes	No	No	Yes	No	Yes
2015-16	6	2016	Rest	Rest	First three	5	Yes	Yes	Yes	Yes	Yes	Yes	Yes	No	Yes	No	Yes	No	Yes
2015-16	6	2016	Rest	Rest	First three	5	Yes	Yes	Yes	Yes	Yes	Yes	Yes	No	No	No	Yes	No	Yes
2015-16	6	2016	Rest	Rest	First three	12	Yes	Yes	Yes	Yes	Yes	Yes	Yes	No	Yes	No	Yes	No	Yes
2015-16	6	2016	Rest	Rest	First three	5	Yes	Yes	Yes	Yes	Yes	Yes	No	No	No	No	Yes	No	Yes
2015-16	6	2016	Rest	Rest	First three	33	Yes	Yes	Yes	Yes	Yes	Yes	No	No	Yes	No	Yes	No	Yes
2016-17	1	2017	Rest	Rest	First three	55	No	No	No	Yes	No	Yes	Yes	Yes	No	No	No	No	Yes
2016-17	1	2017	Rest	Rest	First three	48	No	No	No	No	Yes	Yes	No	Yes	No	No	No	No	Yes
2016-17	1	2017	Rest	Rest	First three	30	No	Yes	No	Yes	Yes	Yes	No	Yes	Yes	No	No	No	Yes
2016-17	1	2017	Rest	Rest	First three	47	No	Yes	No	Yes	Yes	Yes	No	Yes	Yes	No	No	No	Yes
2016-17	1	2017	Rest	Rest	First three	16	No	Yes	No	Yes	Yes	Yes	No	Yes	Yes	No	No	No	Yes
2016-17	1	2017	Rest	Rest	First three	21	No	Yes	No	Yes	Yes	Yes	No	Yes	No	No	No	No	Yes
2016-17	1	2017	Rest	Rest	First three	80	No	Yes	No	Yes	Yes	Yes	No	Yes	Yes	No	No	No	Yes
2016-17	1	2017	Rest	Rest	First three	1	No	Yes	No	Yes	Yes	Yes	No	No	No	No	No	No	Yes
2016-17	1	2017	Rest	Rest	First three	5	No	Yes	No	Yes	Yes	Yes	No	No	Yes	No	No	No	Yes
2016-17	1	2017	Rest	Rest	First three	1	No	Yes	No	Yes	Yes	No	No	No	No	No	No	No	Yes
2016-17	1	2017	Rest	Rest	First three	6	No	No	No	Yes	No	Yes	No	No	No	No	Yes	No	Yes
2016-17	1	2017	Rest	Rest	First three	17	Yes	No	Yes	Yes	No	Yes	Yes	No	Yes	No	Yes	No	Yes
2016-17	1	2017	Rest	Rest	First three	48	Yes	Yes	Yes	Yes	Yes	Yes	Yes	Yes	No	No	Yes	No	Yes
2016-17	1	2017	Rest	Rest	First three	29	Yes	Yes	Yes	Yes	Yes	Yes	Yes	Yes	Yes	Yes	Yes	No	Yes
2016-17	1	2017	Rest	Rest	First three	35	Yes	Yes	Yes	Yes	Yes	Yes	Yes	Yes	Yes	No	Yes	No	Yes
2016-17	1	2017	Rest	Rest	First three	43	Yes	Yes	Yes	Yes	Yes	Yes	Yes	Yes	Yes	No	Yes	No	Yes
2016-17	1	2017	Rest	Rest	First three	59	Yes	Yes	Yes	Yes	Yes	Yes	Yes	Yes	Yes	Yes	Yes	No	Yes
2016-17	1	2017	Rest	Rest	First three	21	Yes	Yes	Yes	Yes	Yes	Yes	Yes	Yes	No	No	Yes	No	Yes
2016-17	1	2017	Rest	Rest	First three	31	Yes	Yes	Yes	Yes	Yes	Yes	No	Yes	No	Yes	Yes	No	Yes
2016-17	1	2017	Rest	Rest	First three	56	Yes	Yes	Yes	Yes	Yes	Yes	Yes	No	No	No	Yes	No	Yes
2016-17	1	2017	Rest	Rest	First three	4	Yes	Yes	Yes	Yes	Yes	Yes	No	No	Yes	No	Yes	No	Yes
2016-17	1	2017	Rest	Rest	First three	9	Yes	Yes	Yes	Yes	Yes	Yes	No	No	Yes	No	Yes	No	Yes
2016-17	1	2017	Rest	Rest	First three	80	Yes	Yes	Yes	Yes	Yes	Yes	No	No	Yes	No	Yes	No	Yes
2017-18	1	2018	Rest	Rest	First three	6	No	Yes	No	Yes	Yes	Yes	Yes	Yes	Yes	No	No	No	Yes
2017-18	1	2018	Rest	Rest	First three	41	No	Yes	No	Yes	Yes	Yes	Yes	No	No	No	No	No	Yes
2017-18	1	2018	Rest	Rest	First three	0	No	Yes	No	Yes	Yes	No	No	No	No	No	No	No	Yes
2017-18	1	2018	Rest	Rest	First three	32	Yes	Yes	Yes	Yes	Yes	Yes	Yes	Yes	Yes	No	Yes	No	Yes
2017-18	1	2018	Rest	Rest	First three	20	Yes	Yes	Yes	Yes	Yes	Yes	Yes	Yes	No	No	Yes	No	Yes
2008-09	3	2009	Rest	Rest	Rest	33	No	No	No	No	Yes	No	Yes	Yes	No	No	No	No	Yes
2008-09	3	2009	Rest	Rest	Rest	1	No	No	No	Yes	No	No	No	No	No	No	No	No	Yes
2008-09	3	2009	Rest	Rest	Rest	13	No	No	No	No	No	No	No	No	No	No	No	No	Yes
2008-09	3	2009	Rest	Rest	Rest	21	No	Yes	No	Yes	Yes	No	No	Yes	Yes	No	No	No	Yes
2008-09	3	2009	Rest	Rest	Rest	34	No	Yes	No	Yes	Yes	No	No	Yes	No	No	No	No	Yes
2008-09	3	2009	Rest	Rest	Rest	53	No	Yes	No	Yes	Yes	No	No	Yes	Yes	No	No	No	Yes
2008-09	3	2009	Rest	Rest	Rest	5	No	Yes	No	Yes	Yes	No	No	No	No	No	No	No	Yes
2008-09	3	2009	Rest	Rest	Rest	9	No	Yes	No	Yes	Yes	No	No	No	Yes	No	No	No	Yes
2008-09	3	2009	Rest	Rest	Rest	45	No	No	No	Yes	No	No	No	Yes	No	No	Yes	No	Yes
2008-09	3	2009	Rest	Rest	Rest	4	Yes	No	Yes	Yes	No	No	Yes	No	Yes	No	Yes	No	Yes
2008-09	3	2009	Rest	Rest	Rest	26	Yes	Yes	Yes	Yes	Yes	Yes	Yes	Yes	Yes	No	Yes	No	Yes
2008-09	3	2009	Rest	Rest	Rest	14	Yes	Yes	Yes	Yes	Yes	No	Yes	Yes	Yes	No	Yes	No	Yes
2008-09	3	2009	Rest	Rest	Rest	10	Yes	Yes	Yes	Yes	Yes	No	Yes	Yes	Yes	No	Yes	No	Yes
2008-09	3	2009	Rest	Rest	Rest	24	Yes	Yes	Yes	Yes	Yes	No	Yes	Yes	Yes	No	Yes	No	Yes
2008-09	3	2009	Rest	Rest	Rest	30	Yes	Yes	Yes	Yes	Yes	No	Yes	Yes	No	No	Yes	No	Yes
2008-09	3	2009	Rest	Rest	Rest	32	Yes	Yes	Yes	Yes	Yes	No	Yes	Yes	No	No	Yes	No	Yes
2008-09	3	2009	Rest	Rest	Rest	33	Yes	Yes	Yes	Yes	Yes	No	Yes	Yes	Yes	No	Yes	No	Yes
2008-09	3	2009	Rest	Rest	Rest	41	Yes	Yes	Yes	Yes	Yes	No	Yes	Yes	Yes	No	Yes	No	Yes
2008-09	3	2009	Rest	Rest	Rest	44	Yes	Yes	Yes	Yes	Yes	No	Yes	Yes	Yes	No	Yes	No	Yes
2008-09	3	2009	Rest	Rest	Rest	45	Yes	Yes	Yes	Yes	Yes	No	Yes	Yes	No	No	Yes	No	Yes
2008-09	3	2009	Rest	Rest	Rest	35	Yes	Yes	Yes	Yes	Yes	No	Yes	Yes	No	No	Yes	No	Yes
2008-09	3	2009	Rest	Rest	Rest	45	Yes	Yes	Yes	Yes	Yes	No	No	Yes	No	No	Yes	No	Yes
2008-09	3	2009	Rest	Rest	Rest	30	Yes	Yes	Yes	Yes	Yes	No	No	Yes	No	No	Yes	No	Yes
2008-09	3	2009	Rest	Rest	Rest	4	Yes	Yes	Yes	Yes	Yes	No	Yes	No	Yes	No	Yes	No	Yes
2008-09	3	2009	Rest	Rest	Rest	4	Yes	Yes	Yes	Yes	Yes	No	Yes	No	Yes	No	Yes	No	Yes
2008-09	3	2009	Rest	Rest	Rest	8	Yes	Yes	Yes	Yes	Yes	No	Yes	No	Yes	No	Yes	No	Yes
2008-09	3	2009	Rest	Rest	Rest	2	Yes	Yes	Yes	Yes	Yes	No	No	No	No	No	Yes	No	Yes
2008-09	3	2009	Rest	Rest	Rest	1	Yes	Yes	Yes	Yes	Yes	No	No	No	No	No	Yes	No	Yes
2008-09	3	2009	Rest	Rest	Rest	3	Yes	Yes	Yes	Yes	Yes	No	No	No	Yes	No	Yes	No	Yes
2008-09	3	2009	Rest	Rest	Rest	4	Yes	Yes	Yes	Yes	Yes	No	No	No	No	No	Yes	No	Yes
2008-09	3	2009	Rest	Rest	Rest	5	Yes	Yes	Yes	Yes	Yes	No	No	No	No	No	Yes	No	Yes
2008-09	3	2009	Rest	Rest	Rest	8	Yes	Yes	Yes	Yes	Yes	No	No	No	No	No	Yes	No	Yes
2008-09	3	2009	Rest	Rest	Rest	70	Yes	Yes	Yes	Yes	Yes	No	No	No	No	No	Yes	No	Yes
2008-09	4	2009	Rest	Rest	Rest	54	No	Yes	No	Yes	Yes	No	Yes	Yes	No	No	No	No	Yes
2008-09	4	2009	Rest	Rest	Rest	28	No	Yes	No	Yes	Yes	No	Yes	Yes	No	No	No	No	Yes
2008-09	4	2009	Rest	Rest	Rest	35	No	Yes	No	Yes	Yes	No	Yes	Yes	No	No	No	No	Yes
2008-09	4	2009	Rest	Rest	Rest	47	No	Yes	No	Yes	Yes	No	No	Yes	No	No	No	No	Yes
2008-09	4	2009	Rest	Rest	Rest	25	No	No	No	Yes	No	No	Yes	Yes	No	No	Yes	No	Yes
2008-09	4	2009	Rest	Rest	Rest	6	No	No	Yes	Yes	No	No	No	No	No	No	Yes	No	Yes
2008-09	4	2009	Rest	Rest	Rest	4	Yes	Yes	Yes	Yes	Yes	No	Yes	Yes	Yes	No	Yes	No	Yes
2008-09	4	2009	Rest	Rest	Rest	62	Yes	Yes	Yes	Yes	Yes	No	Yes	Yes	Yes	No	Yes	No	Yes
2008-09	4	2009	Rest	Rest	Rest	22	Yes	Yes	Yes	Yes	Yes	No	Yes	Yes	No	No	Yes	No	Yes
2008-09	4	2009	Rest	Rest	Rest	38	Yes	Yes	Yes	Yes	Yes	No	No	Yes	No	No	Yes	No	Yes
2008-09	4	2009	Rest	Rest	Rest	16	Yes	Yes	Yes	Yes	Yes	No	No	Yes	No	No	Yes	No	Yes
2008-09	4	2009	Rest	Rest	Rest	82	Yes	Yes	Yes	Yes	Yes	No	No	Yes	Yes	No	Yes	No	Yes
2008-09	4	2009	Rest	Rest	Rest	10	Yes	Yes	Yes	Yes	Yes	No	Yes	No	Yes	No	Yes	No	Yes
2008-09	4	2009	Rest	Rest	Rest	1	Yes	Yes	Yes	Yes	Yes	No	No	No	No	No	Yes	No	Yes
2008-09	4	2009	Rest	Rest	Rest	4	Yes	Yes	Yes	Yes	Yes	No	No	No	No	No	Yes	No	Yes
2008-09	4	2009	Rest	Rest	Rest	8	Yes	Yes	Yes	Yes	Yes	No	No	No	Yes	No	Yes	No	Yes
2008-09	5	2009	Rest	Rest	Rest	44	No	Yes	No	Yes	Yes	No	Yes	Yes	Yes	No	No	No	Yes
2008-09	5	2009	Rest	Rest	Rest	25	No	Yes	No	Yes	Yes	No	No	Yes	No	No	No	No	Yes
2008-09	5	2009	Rest	Rest	Rest	13	Yes	No	Yes	Yes	No	No	Yes	No	Yes	No	Yes	No	Yes
2008-09	5	2009	Rest	Rest	Rest	4	Yes	Yes	Yes	Yes	Yes	No	Yes	Yes	No	No	Yes	No	Yes
2008-09	5	2009	Rest	Rest	Rest	11	Yes	Yes	Yes	Yes	Yes	No	Yes	Yes	Yes	No	Yes	No	Yes
2008-09	5	2009	Rest	Rest	Rest	14	Yes	Yes	Yes	Yes	Yes	No	Yes	Yes	Yes	No	Yes	No	Yes
2008-09	5	2009	Rest	Rest	Rest	16	Yes	Yes	Yes	Yes	Yes	No	Yes	Yes	No	No	Yes	No	Yes
2008-09	5	2009	Rest	Rest	Rest	27	Yes	Yes	Yes	Yes	Yes	No	Yes	Yes	Yes	No	Yes	No	Yes
2008-09	5	2009	Rest	Rest	Rest	8	Yes	Yes	Yes	Yes	Yes	No	Yes	No	No	No	Yes	No	Yes
2008-09	5	2009	Rest	Rest	Rest	14	Yes	Yes	Yes	Yes	Yes	No	Yes	No	Yes	No	Yes	No	Yes
2008-09	5	2009	Rest	Rest	Rest	3	Yes	Yes	Yes	Yes	Yes	No	No	No	No	No	Yes	No	Yes
2008-09	5	2009	Rest	Rest	Rest	13	Yes	Yes	Yes	Yes	Yes	No	No	No	Yes	No	Yes	No	Yes
2008-09	5	2009	Rest	Rest	Rest	6	Yes	Yes	Yes	Yes	Yes	No	No	No	No	No	Yes	No	Yes
2008-09	6	2009	Rest	Rest	Rest	3	No	No	No	Yes	No	No	No	No	No	No	Yes	No	Yes
2008-09	6	2009	Rest	Rest	Rest	36	Yes	No	Yes	No	Yes	No	No	Yes	No	No	Yes	No	Yes
2008-09	6	2009	Rest	Rest	Rest	12	Yes	Yes	Yes	Yes	Yes	No	Yes	Yes	No	No	Yes	No	Yes
2008-09	6	2009	Rest	Rest	Rest	45	Yes	Yes	Yes	Yes	Yes	No	Yes	Yes	Yes	No	Yes	No	Yes
2008-09	6	2009	Rest	Rest	Rest	3	Yes	Yes	Yes	Yes	Yes	No	Yes	No	Yes	No	Yes	No	Yes
2008-09	6	2009	Rest	Rest	Rest	8	Yes	Yes	Yes	Yes	Yes	No	Yes	No	No	No	Yes	No	Yes
2008-09	6	2009	Rest	Rest	Rest	1	Yes	Yes	Yes	Yes	Yes	No	No	No	No	No	Yes	No	Yes
2008-09	6	2009	Rest	Rest	Rest	1	Yes	Yes	Yes	Yes	Yes	No	No	No	No	No	Yes	No	Yes
2008-09	6	2009	Rest	Rest	Rest	1	Yes	Yes	Yes	Yes	Yes	No	No	No	No	No	Yes	No	Yes
2008-09	6	2009	Rest	Rest	Rest	1	Yes	Yes	Yes	Yes	Yes	No	No	No	No	No	Yes	No	Yes
2008-09	6	2009	Rest	Rest	Rest	2	Yes	Yes	Yes	Yes	Yes	No	No	No	No	No	Yes	No	Yes
2009-10	46	2009	Rest	Rest	Rest	43	No	No	No	Yes	No	Yes	Yes	Yes	No	No	No	No	Yes
2009-10	46	2009	Rest	Rest	Rest	20	No	No	No	No	Yes	No	No	Yes	No	Yes	No	No	Yes
2009-10	46	2009	Rest	Rest	Rest	17	No	No	No	Yes	No	No	No	Yes	Yes	No	No	No	Yes
2009-10	46	2009	Rest	Rest	Rest	19	No	No	No	No	Yes	No	No	No	No	No	No	No	Yes
2009-10	46	2009	Rest	Rest	Rest	46	No	Yes	No	Yes	Yes	Yes	Yes	Yes	No	No	No	No	Yes
2009-10	46	2009	Rest	Rest	Rest	12	No	Yes	No	Yes	Yes	No	Yes	Yes	Yes	No	No	No	Yes
2009-10	46	2009	Rest	Rest	Rest	40	No	Yes	No	Yes	Yes	No	Yes	Yes	Yes	No	No	No	Yes
2009-10	46	2009	Rest	Rest	Rest	48	No	Yes	No	Yes	Yes	No	Yes	Yes	Yes	No	No	No	Yes
2009-10	46	2009	Rest	Rest	Rest	18	No	Yes	No	Yes	Yes	No	Yes	Yes	No	No	No	No	Yes
2009-10	46	2009	Rest	Rest	Rest	52	No	Yes	No	Yes	Yes	No	Yes	Yes	Yes	No	No	No	Yes
2009-10	46	2009	Rest	Rest	Rest	49	No	Yes	No	Yes	Yes	Yes	No	Yes	Yes	No	No	No	Yes
2009-10	46	2009	Rest	Rest	Rest	25	No	Yes	No	Yes	Yes	No	No	Yes	No	No	No	No	Yes
2009-10	46	2009	Rest	Rest	Rest	36	No	Yes	No	Yes	Yes	No	No	Yes	Yes	No	No	No	Yes
2009-10	46	2009	Rest	Rest	Rest	7	No	Yes	No	Yes	Yes	No	Yes	No	No	No	No	No	Yes
2009-10	46	2009	Rest	Rest	Rest	8	No	Yes	No	Yes	Yes	No	Yes	No	Yes	No	No	No	Yes
2009-10	46	2009	Rest	Rest	Rest	7	No	Yes	No	Yes	Yes	No	Yes	No	Yes	No	No	No	Yes
2009-10	46	2009	Rest	Rest	Rest	4	No	Yes	No	Yes	Yes	Yes	No	No	No	No	No	No	Yes
2009-10	46	2009	Rest	Rest	Rest	53	No	Yes	No	Yes	Yes	Yes	No	No	No	No	No	No	Yes
2009-10	46	2009	Rest	Rest	Rest	2	No	Yes	No	Yes	Yes	No	No	No	No	No	No	No	Yes
2009-10	46	2009	Rest	Rest	Rest	4	No	Yes	No	Yes	Yes	No	No	No	Yes	No	No	No	Yes
2009-10	46	2009	Rest	Rest	Rest	4	No	Yes	No	Yes	Yes	No	No	No	No	No	No	No	Yes
2009-10	46	2009	Rest	Rest	Rest	6	No	Yes	No	Yes	Yes	No	No	No	Yes	No	No	No	Yes
2009-10	46	2009	Rest	Rest	Rest	5	No	Yes	No	Yes	Yes	No	No	No	No	No	No	No	Yes
2009-10	46	2009	Rest	Rest	Rest	37	Yes	No	Yes	Yes	No	Yes	Yes	Yes	Yes	No	Yes	No	Yes
2009-10	46	2009	Rest	Rest	Rest	19	Yes	No	Yes	No	Yes	Yes	No	Yes	Yes	No	Yes	No	Yes
2009-10	46	2009	Rest	Rest	Rest	13	Yes	No	Yes	No	Yes	Yes	Yes	No	No	No	Yes	No	Yes
2009-10	46	2009	Rest	Rest	Rest	10	Yes	No	Yes	Yes	No	Yes	Yes	No	Yes	No	Yes	No	Yes
2009-10	46	2009	Rest	Rest	Rest	10	Yes	No	Yes	Yes	No	Yes	Yes	No	Yes	No	Yes	No	Yes
2009-10	46	2009	Rest	Rest	Rest	2	Yes	No	Yes	No	Yes	Yes	No	No	No	No	Yes	No	Yes
2009-10	46	2009	Rest	Rest	Rest	14	Yes	Yes	Yes	Yes	Yes	Yes	Yes	Yes	Yes	No	Yes	No	Yes
2009-10	46	2009	Rest	Rest	Rest	39	Yes	Yes	Yes	Yes	Yes	Yes	Yes	Yes	No	No	Yes	No	Yes
2009-10	46	2009	Rest	Rest	Rest	21	Yes	Yes	Yes	Yes	Yes	Yes	Yes	Yes	No	No	Yes	No	Yes
2009-10	46	2009	Rest	Rest	Rest	27	Yes	Yes	Yes	Yes	Yes	Yes	Yes	Yes	No	No	Yes	No	Yes
2009-10	46	2009	Rest	Rest	Rest	36	Yes	Yes	Yes	Yes	Yes	Yes	Yes	Yes	No	No	Yes	No	Yes
2009-10	46	2009	Rest	Rest	Rest	40	Yes	Yes	Yes	Yes	Yes	Yes	Yes	Yes	No	No	Yes	No	Yes
2009-10	46	2009	Rest	Rest	Rest	50	Yes	Yes	Yes	Yes	Yes	Yes	Yes	Yes	No	No	Yes	No	Yes
2009-10	46	2009	Rest	Rest	Rest	4	Yes	Yes	Yes	Yes	Yes	No	Yes	Yes	Yes	No	Yes	No	Yes
2009-10	46	2009	Rest	Rest	Rest	43	Yes	Yes	Yes	Yes	Yes	No	Yes	Yes	Yes	No	Yes	No	Yes
2009-10	46	2009	Rest	Rest	Rest	6	Yes	Yes	Yes	Yes	Yes	Yes	No	Yes	No	No	Yes	No	Yes
2009-10	46	2009	Rest	Rest	Rest	36	Yes	Yes	Yes	Yes	Yes	Yes	No	Yes	Yes	No	Yes	No	Yes
2009-10	46	2009	Rest	Rest	Rest	26	Yes	Yes	Yes	Yes	Yes	No	No	Yes	No	No	Yes	No	Yes
2009-10	46	2009	Rest	Rest	Rest	3	Yes	Yes	Yes	Yes	Yes	Yes	Yes	No	No	No	Yes	No	Yes
2009-10	46	2009	Rest	Rest	Rest	8	Yes	Yes	Yes	Yes	Yes	No	Yes	No	Yes	No	Yes	No	Yes
2009-10	46	2009	Rest	Rest	Rest	8	Yes	Yes	Yes	Yes	Yes	No	Yes	No	No	No	Yes	No	Yes
2009-10	46	2009	Rest	Rest	Rest	5	Yes	Yes	Yes	Yes	Yes	No	Yes	No	No	No	Yes	No	Yes
2009-10	46	2009	Rest	Rest	Rest	2	Yes	Yes	Yes	Yes	Yes	Yes	No	No	No	No	Yes	No	Yes
2009-10	46	2009	Rest	Rest	Rest	8	Yes	Yes	Yes	Yes	Yes	Yes	No	No	No	No	Yes	No	Yes
2009-10	46	2009	Rest	Rest	Rest	5	Yes	Yes	Yes	Yes	Yes	Yes	No	No	Yes	No	Yes	No	Yes
2009-10	46	2009	Rest	Rest	Rest	3	Yes	Yes	Yes	Yes	Yes	No	No	No	Yes	No	Yes	No	Yes
2009-10	46	2009	Rest	Rest	Rest	2	Yes	Yes	Yes	Yes	Yes	No	No	No	No	No	Yes	No	Yes
2009-10	46	2009	Rest	Rest	Rest	12	Yes	Yes	Yes	Yes	Yes	No	No	No	No	No	Yes	No	Yes
2009-10	46	2009	Rest	Rest	Rest	5	Yes	Yes	Yes	Yes	Yes	No	No	No	No	No	Yes	No	Yes
2009-10	46	2009	Rest	Rest	Rest	6	Yes	Yes	Yes	Yes	Yes	No	No	No	No	No	Yes	No	Yes
2009-10	46	2009	Rest	Rest	Rest	13	Yes	Yes	Yes	Yes	Yes	No	No	No	No	No	Yes	No	Yes
2009-10	47	2009	Rest	Rest	Rest	3	No	No	No	No	Yes	No	No	No	No	No	No	No	Yes
2009-10	47	2009	Rest	Rest	Rest	54	No	Yes	No	Yes	Yes	Yes	Yes	Yes	Yes	No	No	No	Yes
2009-10	47	2009	Rest	Rest	Rest	52	No	Yes	No	Yes	Yes	No	Yes	Yes	No	No	No	No	Yes
2009-10	47	2009	Rest	Rest	Rest	3	No	Yes	No	Yes	Yes	Yes	No	Yes	Yes	No	No	No	Yes
2009-10	47	2009	Rest	Rest	Rest	4	No	Yes	No	Yes	Yes	No	Yes	No	Yes	No	No	No	Yes
2009-10	47	2009	Rest	Rest	Rest	11	No	Yes	No	Yes	Yes	No	Yes	No	Yes	No	No	No	Yes
2009-10	47	2009	Rest	Rest	Rest	0	No	Yes	No	Yes	Yes	Yes	No	No	No	No	No	No	Yes
2009-10	47	2009	Rest	Rest	Rest	1	No	Yes	No	Yes	Yes	Yes	No	No	Yes	No	No	No	Yes
2009-10	47	2009	Rest	Rest	Rest	43	No	Yes	No	Yes	Yes	No	No	No	Yes	No	No	No	Yes
2009-10	47	2009	Rest	Rest	Rest	6	No	No	No	Yes	No	Yes	Yes	No	No	No	Yes	No	Yes
2009-10	47	2009	Rest	Rest	Rest	18	Yes	Yes	Yes	Yes	Yes	No	Yes	Yes	Yes	No	Yes	No	Yes
2009-10	47	2009	Rest	Rest	Rest	13	Yes	Yes	Yes	Yes	Yes	Yes	No	Yes	Yes	No	Yes	No	Yes
2009-10	47	2009	Rest	Rest	Rest	28	Yes	Yes	Yes	Yes	Yes	Yes	No	Yes	No	No	Yes	No	Yes
2009-10	47	2009	Rest	Rest	Rest	9	Yes	Yes	Yes	Yes	Yes	Yes	Yes	No	Yes	No	Yes	No	Yes
2009-10	47	2009	Rest	Rest	Rest	9	Yes	Yes	Yes	Yes	Yes	No	Yes	No	Yes	No	Yes	No	Yes
2009-10	47	2009	Rest	Rest	Rest	40	Yes	Yes	Yes	Yes	Yes	No	Yes	No	Yes	No	Yes	No	Yes
2009-10	47	2009	Rest	Rest	Rest	0	Yes	Yes	Yes	Yes	Yes	No	No	No	No	No	Yes	No	Yes
2009-10	47	2009	Rest	Rest	Rest	8	Yes	Yes	Yes	Yes	Yes	No	No	No	No	No	Yes	No	Yes
2010-11	3	2011	Rest	Rest	Rest	3	No	No	No	No	Yes	Yes	No	No	Yes	No	No	No	Yes
2010-11	3	2011	Rest	Rest	Rest	31	No	Yes	No	Yes	Yes	Yes	Yes	Yes	Yes	No	No	No	Yes
2010-11	3	2011	Rest	Rest	Rest	14	No	Yes	No	Yes	Yes	No	Yes	Yes	Yes	No	No	No	Yes
2010-11	3	2011	Rest	Rest	Rest	36	No	Yes	No	Yes	Yes	Yes	No	Yes	Yes	No	No	No	Yes
2010-11	3	2011	Rest	Rest	Rest	11	No	Yes	No	Yes	Yes	Yes	No	No	Yes	No	No	No	Yes
2010-11	3	2011	Rest	Rest	Rest	45	No	Yes	No	Yes	Yes	Yes	No	No	No	No	No	No	Yes
2010-11	3	2011	Rest	Rest	Rest	3	No	Yes	No	Yes	Yes	No	No	No	No	No	No	No	Yes
2010-11	3	2011	Rest	Rest	Rest	30	Yes	Yes	Yes	Yes	Yes	Yes	Yes	Yes	Yes	No	Yes	No	Yes
2010-11	3	2011	Rest	Rest	Rest	13	Yes	Yes	Yes	Yes	Yes	No	Yes	Yes	Yes	No	Yes	No	Yes
2010-11	3	2011	Rest	Rest	Rest	26	Yes	Yes	Yes	Yes	Yes	No	Yes	Yes	Yes	No	Yes	No	Yes
2010-11	3	2011	Rest	Rest	Rest	42	Yes	Yes	Yes	Yes	Yes	Yes	No	Yes	Yes	No	Yes	No	Yes
2010-11	3	2011	Rest	Rest	Rest	12	Yes	Yes	Yes	Yes	Yes	Yes	Yes	No	Yes	No	Yes	No	Yes
2010-11	3	2011	Rest	Rest	Rest	1	Yes	Yes	Yes	Yes	Yes	No	Yes	No	No	No	Yes	No	Yes
2010-11	3	2011	Rest	Rest	Rest	0	Yes	Yes	Yes	Yes	Yes	Yes	No	No	No	No	Yes	No	Yes
2010-11	3	2011	Rest	Rest	Rest	11	Yes	Yes	Yes	Yes	Yes	Yes	No	No	No	Yes	Yes	No	Yes
2010-11	4	2011	Rest	Rest	Rest	29	No	Yes	No	Yes	Yes	Yes	Yes	Yes	No	No	No	No	Yes
2010-11	4	2011	Rest	Rest	Rest	40	No	Yes	No	Yes	Yes	Yes	Yes	Yes	No	No	No	No	Yes
2010-11	4	2011	Rest	Rest	Rest	35	No	Yes	No	Yes	Yes	Yes	Yes	Yes	Yes	No	No	No	Yes
2010-11	4	2011	Rest	Rest	Rest	2	No	Yes	No	Yes	Yes	Yes	No	Yes	No	No	No	No	Yes
2010-11	4	2011	Rest	Rest	Rest	3	No	No	No	Yes	No	Yes	No	No	No	No	Yes	No	Yes
2010-11	4	2011	Rest	Rest	Rest	30	Yes	Yes	Yes	Yes	Yes	Yes	Yes	Yes	Yes	No	Yes	No	Yes
2010-11	4	2011	Rest	Rest	Rest	33	Yes	Yes	Yes	Yes	Yes	Yes	Yes	Yes	Yes	No	Yes	No	Yes
2010-11	4	2011	Rest	Rest	Rest	34	Yes	Yes	Yes	Yes	Yes	Yes	Yes	Yes	No	No	Yes	No	Yes
2010-11	4	2011	Rest	Rest	Rest	3	Yes	Yes	Yes	Yes	Yes	No	No	Yes	No	No	Yes	No	Yes
2010-11	4	2011	Rest	Rest	Rest	3	Yes	Yes	Yes	Yes	Yes	No	No	Yes	No	No	Yes	No	Yes
2010-11	4	2011	Rest	Rest	Rest	4	Yes	Yes	Yes	Yes	Yes	Yes	Yes	No	No	No	Yes	No	Yes
2010-11	5	2011	Rest	Rest	Rest	3	No	No	No	Yes	No	No	No	No	Yes	No	No	No	Yes
2010-11	5	2011	Rest	Rest	Rest	42	No	Yes	No	Yes	Yes	Yes	Yes	Yes	No	No	No	No	Yes
2010-11	5	2011	Rest	Rest	Rest	64	No	Yes	No	Yes	Yes	Yes	Yes	Yes	Yes	No	No	No	Yes
2010-11	5	2011	Rest	Rest	Rest	65	No	Yes	No	Yes	Yes	Yes	Yes	Yes	Yes	No	No	No	Yes
2010-11	5	2011	Rest	Rest	Rest	54	No	Yes	No	Yes	Yes	Yes	No	Yes	No	No	No	No	Yes
2010-11	5	2011	Rest	Rest	Rest	36	Yes	Yes	Yes	Yes	Yes	Yes	Yes	Yes	Yes	No	Yes	No	Yes
2010-11	5	2011	Rest	Rest	Rest	33	Yes	Yes	Yes	Yes	Yes	Yes	Yes	No	Yes	No	Yes	No	Yes
2010-11	5	2011	Rest	Rest	Rest	2	Yes	Yes	Yes	Yes	Yes	No	No	No	No	No	Yes	No	Yes
2010-11	7	2011	Rest	Rest	Rest	44	Yes	Yes	Yes	Yes	Yes	Yes	Yes	Yes	Yes	No	Yes	No	Yes
2010-11	8	2011	Rest	Rest	Rest	48	No	Yes	No	Yes	Yes	Yes	No	Yes	Yes	No	No	No	Yes
2010-11	8	2011	Rest	Rest	Rest	3	Yes	Yes	Yes	Yes	Yes	Yes	No	No	No	No	Yes	No	Yes
2011-12	7	2012	Rest	Rest	Rest	58	No	No	No	Yes	No	No	Yes	Yes	No	No	No	No	Yes
2011-12	7	2012	Rest	Rest	Rest	36	No	No	No	No	Yes	Yes	No	Yes	Yes	No	No	No	Yes
2011-12	7	2012	Rest	Rest	Rest	7	No	Yes	No	Yes	Yes	Yes	Yes	Yes	No	No	No	No	Yes
2011-12	7	2012	Rest	Rest	Rest	20	No	Yes	No	Yes	Yes	Yes	Yes	Yes	No	No	No	No	Yes
2011-12	7	2012	Rest	Rest	Rest	4	No	Yes	No	Yes	Yes	Yes	No	Yes	No	No	No	No	Yes
2011-12	7	2012	Rest	Rest	Rest	58	No	Yes	No	Yes	Yes	Yes	No	Yes	No	No	No	No	Yes
2011-12	7	2012	Rest	Rest	Rest	81	No	Yes	No	Yes	Yes	Yes	No	Yes	No	No	No	No	Yes
2011-12	7	2012	Rest	Rest	Rest	9	No	Yes	No	Yes	Yes	No	Yes	No	No	No	No	No	Yes
2011-12	7	2012	Rest	Rest	Rest	4	No	Yes	No	Yes	Yes	Yes	No	No	No	No	No	No	Yes
2011-12	7	2012	Rest	Rest	Rest	2	No	Yes	No	Yes	Yes	Yes	No	No	Yes	No	No	No	Yes
2011-12	7	2012	Rest	Rest	Rest	3	No	Yes	No	Yes	Yes	Yes	No	No	No	No	No	No	Yes
2011-12	7	2012	Rest	Rest	Rest	7	No	Yes	No	Yes	Yes	Yes	No	No	Yes	No	No	No	Yes
2011-12	7	2012	Rest	Rest	Rest	12	No	Yes	No	Yes	Yes	Yes	No	No	Yes	No	No	No	Yes
2011-12	7	2012	Rest	Rest	Rest	1	No	Yes	No	Yes	Yes	No	No	No	No	No	No	No	Yes
2011-12	7	2012	Rest	Rest	Rest	3	No	Yes	No	Yes	Yes	No	No	No	No	Yes	No	No	Yes
2011-12	7	2012	Rest	Rest	Rest	77	No	Yes	No	Yes	Yes	No	No	No	Yes	No	No	No	Yes
2011-12	7	2012	Rest	Rest	Rest	33	No	No	No	Yes	No	Yes	Yes	Yes	No	No	Yes	No	Yes
2011-12	7	2012	Rest	Rest	Rest	8	No	No	No	Yes	No	No	No	Yes	No	No	Yes	No	Yes
2011-12	7	2012	Rest	Rest	Rest	12	No	No	No	Yes	No	Yes	No	No	No	No	Yes	No	Yes
2011-12	7	2012	Rest	Rest	Rest	54	Yes	No	Yes	No	Yes	Yes	Yes	Yes	Yes	No	Yes	No	Yes
2011-12	7	2012	Rest	Rest	Rest	42	Yes	No	Yes	Yes	No	Yes	No	Yes	Yes	No	Yes	No	Yes
2011-12	7	2012	Rest	Rest	Rest	3	Yes	Yes	Yes	Yes	Yes	Yes	Yes	Yes	Yes	No	Yes	No	Yes
2011-12	7	2012	Rest	Rest	Rest	3	Yes	Yes	Yes	Yes	Yes	Yes	Yes	Yes	Yes	No	Yes	No	Yes
2011-12	7	2012	Rest	Rest	Rest	10	Yes	Yes	Yes	Yes	Yes	Yes	Yes	Yes	Yes	No	Yes	No	Yes
2011-12	7	2012	Rest	Rest	Rest	16	Yes	Yes	Yes	Yes	Yes	Yes	Yes	Yes	Yes	No	Yes	No	Yes
2011-12	7	2012	Rest	Rest	Rest	31	Yes	Yes	Yes	Yes	Yes	Yes	Yes	Yes	Yes	No	Yes	No	Yes
2011-12	7	2012	Rest	Rest	Rest	35	Yes	Yes	Yes	Yes	Yes	Yes	Yes	Yes	No	No	Yes	No	Yes
2011-12	7	2012	Rest	Rest	Rest	58	Yes	Yes	Yes	Yes	Yes	Yes	Yes	Yes	No	No	Yes	No	Yes
2011-12	7	2012	Rest	Rest	Rest	72	Yes	Yes	Yes	Yes	Yes	Yes	Yes	Yes	Yes	No	Yes	No	Yes
2011-12	7	2012	Rest	Rest	Rest	35	Yes	Yes	Yes	Yes	Yes	No	Yes	Yes	No	No	Yes	No	Yes
2011-12	7	2012	Rest	Rest	Rest	43	Yes	Yes	Yes	Yes	Yes	No	Yes	Yes	Yes	No	Yes	No	Yes
2011-12	7	2012	Rest	Rest	Rest	52	Yes	Yes	Yes	Yes	Yes	No	Yes	Yes	Yes	No	Yes	No	Yes
2011-12	7	2012	Rest	Rest	Rest	59	Yes	Yes	Yes	Yes	Yes	No	Yes	Yes	Yes	No	Yes	No	Yes
2011-12	7	2012	Rest	Rest	Rest	6	Yes	Yes	Yes	Yes	Yes	Yes	No	Yes	No	No	Yes	No	Yes
2011-12	7	2012	Rest	Rest	Rest	15	Yes	Yes	Yes	Yes	Yes	Yes	No	Yes	Yes	No	Yes	No	Yes
2011-12	7	2012	Rest	Rest	Rest	24	Yes	Yes	Yes	Yes	Yes	Yes	No	Yes	No	No	Yes	No	Yes
2011-12	7	2012	Rest	Rest	Rest	41	Yes	Yes	Yes	Yes	Yes	Yes	No	Yes	No	No	Yes	No	Yes
2011-12	7	2012	Rest	Rest	Rest	38	Yes	Yes	Yes	Yes	Yes	Yes	No	Yes	No	No	Yes	No	Yes
2011-12	7	2012	Rest	Rest	Rest	50	Yes	Yes	Yes	Yes	Yes	Yes	No	Yes	Yes	No	Yes	No	Yes
2011-12	7	2012	Rest	Rest	Rest	55	Yes	Yes	Yes	Yes	Yes	Yes	No	Yes	No	No	Yes	No	Yes
2011-12	7	2012	Rest	Rest	Rest	91	Yes	Yes	Yes	Yes	Yes	Yes	No	Yes	No	No	Yes	No	Yes
2011-12	7	2012	Rest	Rest	Rest	47	Yes	Yes	Yes	Yes	Yes	No	No	Yes	No	No	Yes	No	Yes
2011-12	7	2012	Rest	Rest	Rest	3	Yes	Yes	Yes	Yes	Yes	Yes	Yes	No	No	No	Yes	No	Yes
2011-12	7	2012	Rest	Rest	Rest	3	Yes	Yes	Yes	Yes	Yes	Yes	Yes	No	Yes	No	Yes	No	Yes
2011-12	7	2012	Rest	Rest	Rest	11	Yes	Yes	Yes	Yes	Yes	Yes	Yes	No	Yes	No	Yes	No	Yes
2011-12	7	2012	Rest	Rest	Rest	14	Yes	Yes	Yes	Yes	Yes	Yes	Yes	No	Yes	No	Yes	No	Yes
2011-12	7	2012	Rest	Rest	Rest	8	Yes	Yes	Yes	Yes	Yes	Yes	Yes	No	Yes	No	Yes	No	Yes
2011-12	7	2012	Rest	Rest	Rest	2	Yes	Yes	Yes	Yes	Yes	Yes	No	No	Yes	No	Yes	No	Yes
2011-12	7	2012	Rest	Rest	Rest	2	Yes	Yes	Yes	Yes	Yes	Yes	No	No	No	No	Yes	No	Yes
2011-12	7	2012	Rest	Rest	Rest	2	Yes	Yes	Yes	Yes	Yes	Yes	No	No	Yes	No	Yes	No	Yes
2011-12	7	2012	Rest	Rest	Rest	4	Yes	Yes	Yes	Yes	Yes	Yes	No	No	No	No	Yes	No	Yes
2011-12	7	2012	Rest	Rest	Rest	4	Yes	Yes	Yes	Yes	Yes	Yes	No	No	No	No	Yes	No	Yes
2011-12	7	2012	Rest	Rest	Rest	2	Yes	Yes	Yes	Yes	Yes	Yes	No	No	No	No	Yes	No	Yes
2011-12	7	2012	Rest	Rest	Rest	9	Yes	Yes	Yes	Yes	Yes	Yes	No	No	Yes	No	Yes	No	Yes
2011-12	7	2012	Rest	Rest	Rest	48	Yes	Yes	Yes	Yes	Yes	Yes	No	No	No	No	Yes	No	Yes
2011-12	8	2012	Rest	Rest	Rest	29	No	No	No	Yes	No	Yes	Yes	Yes	Yes	No	No	No	Yes
2011-12	8	2012	Rest	Rest	Rest	44	No	No	No	Yes	No	No	Yes	Yes	No	No	No	No	Yes
2011-12	8	2012	Rest	Rest	Rest	43	No	No	No	No	Yes	Yes	Yes	No	Yes	No	No	No	Yes
2011-12	8	2012	Rest	Rest	Rest	10	No	Yes	No	Yes	Yes	Yes	Yes	Yes	Yes	No	No	No	Yes
2011-12	8	2012	Rest	Rest	Rest	3	No	Yes	No	Yes	Yes	No	Yes	Yes	Yes	No	No	No	Yes
2011-12	8	2012	Rest	Rest	Rest	10	No	Yes	No	Yes	Yes	No	Yes	Yes	Yes	No	No	No	Yes
2011-12	8	2012	Rest	Rest	Rest	44	No	Yes	No	Yes	Yes	No	Yes	Yes	Yes	No	No	No	Yes
2011-12	8	2012	Rest	Rest	Rest	13	No	Yes	No	Yes	Yes	Yes	No	Yes	Yes	No	No	No	Yes
2011-12	8	2012	Rest	Rest	Rest	40	No	Yes	No	Yes	Yes	Yes	No	Yes	Yes	No	No	No	Yes
2011-12	8	2012	Rest	Rest	Rest	46	No	Yes	No	Yes	Yes	Yes	No	Yes	Yes	No	No	No	Yes
2011-12	8	2012	Rest	Rest	Rest	48	No	Yes	No	Yes	Yes	Yes	No	Yes	Yes	No	No	No	Yes
2011-12	8	2012	Rest	Rest	Rest	10	No	Yes	No	Yes	Yes	Yes	Yes	No	Yes	No	No	No	Yes
2011-12	8	2012	Rest	Rest	Rest	12	No	Yes	No	Yes	Yes	No	Yes	No	Yes	No	No	No	Yes
2011-12	8	2012	Rest	Rest	Rest	15	No	Yes	No	Yes	Yes	No	Yes	No	Yes	No	No	No	Yes
2011-12	8	2012	Rest	Rest	Rest	1	No	Yes	No	Yes	Yes	Yes	No	No	No	No	No	No	Yes
2011-12	8	2012	Rest	Rest	Rest	1	No	Yes	No	Yes	Yes	Yes	No	No	No	No	No	No	Yes
2011-12	8	2012	Rest	Rest	Rest	8	No	Yes	No	Yes	Yes	Yes	No	No	Yes	No	No	No	Yes
2011-12	8	2012	Rest	Rest	Rest	10	No	Yes	No	Yes	Yes	Yes	No	No	No	No	No	No	Yes
2011-12	8	2012	Rest	Rest	Rest	2	No	Yes	No	Yes	Yes	No	No	No	No	No	No	No	Yes
2011-12	8	2012	Rest	Rest	Rest	5	No	Yes	No	Yes	Yes	No	No	No	No	No	No	No	Yes
2011-12	8	2012	Rest	Rest	Rest	82	No	No	No	Yes	No	Yes	No	Yes	No	No	Yes	No	Yes
2011-12	8	2012	Rest	Rest	Rest	10	No	No	No	Yes	No	Yes	Yes	No	No	No	Yes	No	Yes
2011-12	8	2012	Rest	Rest	Rest	4	Yes	No	Yes	Yes	No	Yes	Yes	Yes	No	Yes	Yes	No	Yes
2011-12	8	2012	Rest	Rest	Rest	2	Yes	No	Yes	Yes	No	Yes	No	No	Yes	No	Yes	No	Yes
2011-12	8	2012	Rest	Rest	Rest	36	Yes	Yes	Yes	Yes	Yes	Yes	Yes	Yes	Yes	No	Yes	No	Yes
2011-12	8	2012	Rest	Rest	Rest	30	Yes	Yes	Yes	Yes	Yes	Yes	Yes	Yes	No	No	Yes	No	Yes
2011-12	8	2012	Rest	Rest	Rest	4	Yes	Yes	Yes	Yes	Yes	Yes	No	Yes	No	No	Yes	No	Yes
2011-12	8	2012	Rest	Rest	Rest	33	Yes	Yes	Yes	Yes	Yes	Yes	No	Yes	No	No	Yes	No	Yes
2011-12	8	2012	Rest	Rest	Rest	46	Yes	Yes	Yes	Yes	Yes	Yes	No	Yes	No	No	Yes	No	Yes
2011-12	8	2012	Rest	Rest	Rest	23	Yes	Yes	Yes	Yes	Yes	Yes	No	Yes	Yes	No	Yes	No	Yes
2011-12	8	2012	Rest	Rest	Rest	33	Yes	Yes	Yes	Yes	Yes	Yes	No	Yes	Yes	No	Yes	No	Yes
2011-12	8	2012	Rest	Rest	Rest	38	Yes	Yes	Yes	Yes	Yes	Yes	No	Yes	No	No	Yes	No	Yes
2011-12	8	2012	Rest	Rest	Rest	4	Yes	Yes	Yes	Yes	Yes	Yes	Yes	No	No	No	Yes	No	Yes
2011-12	8	2012	Rest	Rest	Rest	10	Yes	Yes	Yes	Yes	Yes	Yes	Yes	No	Yes	No	Yes	No	Yes
2011-12	8	2012	Rest	Rest	Rest	36	Yes	Yes	Yes	Yes	Yes	No	Yes	No	Yes	No	Yes	No	Yes
2011-12	8	2012	Rest	Rest	Rest	3	Yes	Yes	Yes	Yes	Yes	Yes	No	No	No	No	Yes	No	Yes
2011-12	8	2012	Rest	Rest	Rest	10	Yes	Yes	Yes	Yes	Yes	Yes	No	No	Yes	No	Yes	No	Yes
2011-12	8	2012	Rest	Rest	Rest	30	Yes	Yes	Yes	Yes	Yes	Yes	No	No	Yes	No	Yes	No	Yes
2011-12	8	2012	Rest	Rest	Rest	35	Yes	Yes	Yes	Yes	Yes	No	No	No	No	No	Yes	No	Yes
2011-12	9	2012	Rest	Rest	Rest	11	No	Yes	No	Yes	Yes	Yes	Yes	Yes	Yes	Yes	No	No	Yes
2011-12	9	2012	Rest	Rest	Rest	7	No	Yes	No	Yes	Yes	Yes	Yes	Yes	No	No	No	No	Yes
2011-12	9	2012	Rest	Rest	Rest	12	No	Yes	No	Yes	Yes	Yes	Yes	Yes	No	No	No	No	Yes
2011-12	9	2012	Rest	Rest	Rest	46	No	Yes	No	Yes	Yes	Yes	Yes	Yes	No	No	No	No	Yes
2011-12	9	2012	Rest	Rest	Rest	40	No	Yes	No	Yes	Yes	Yes	Yes	Yes	No	No	No	No	Yes
2011-12	9	2012	Rest	Rest	Rest	14	No	Yes	No	Yes	Yes	No	Yes	Yes	Yes	No	No	No	Yes
2011-12	9	2012	Rest	Rest	Rest	56	No	Yes	No	Yes	Yes	No	Yes	Yes	No	Yes	No	No	Yes
2011-12	9	2012	Rest	Rest	Rest	52	No	Yes	No	Yes	Yes	Yes	No	Yes	Yes	No	No	No	Yes
2011-12	9	2012	Rest	Rest	Rest	27	No	Yes	No	Yes	Yes	Yes	No	Yes	Yes	No	No	No	Yes
2011-12	9	2012	Rest	Rest	Rest	1	No	Yes	No	Yes	Yes	Yes	No	No	No	No	No	No	Yes
2011-12	9	2012	Rest	Rest	Rest	2	No	Yes	No	Yes	Yes	Yes	No	No	Yes	No	No	No	Yes
2011-12	9	2012	Rest	Rest	Rest	4	No	Yes	No	Yes	Yes	Yes	No	No	No	No	No	No	Yes
2011-12	9	2012	Rest	Rest	Rest	3	No	Yes	No	Yes	Yes	No	No	No	No	No	No	No	Yes
2011-12	9	2012	Rest	Rest	Rest	7	No	Yes	No	Yes	Yes	No	No	No	Yes	No	No	No	Yes
2011-12	9	2012	Rest	Rest	Rest	3	Yes	Yes	Yes	Yes	Yes	Yes	Yes	Yes	Yes	No	Yes	No	Yes
2011-12	9	2012	Rest	Rest	Rest	6	Yes	Yes	Yes	Yes	Yes	Yes	Yes	Yes	Yes	No	Yes	No	Yes
2011-12	9	2012	Rest	Rest	Rest	9	Yes	Yes	Yes	Yes	Yes	Yes	Yes	Yes	Yes	No	Yes	No	Yes
2011-12	9	2012	Rest	Rest	Rest	70	Yes	Yes	Yes	Yes	Yes	Yes	Yes	Yes	No	No	Yes	No	Yes
2011-12	9	2012	Rest	Rest	Rest	12	Yes	Yes	Yes	Yes	Yes	No	Yes	Yes	Yes	No	Yes	No	Yes
2011-12	9	2012	Rest	Rest	Rest	40	Yes	Yes	Yes	Yes	Yes	No	Yes	Yes	Yes	No	Yes	No	Yes
2011-12	9	2012	Rest	Rest	Rest	3	Yes	Yes	Yes	Yes	Yes	Yes	No	Yes	No	No	Yes	No	Yes
2011-12	9	2012	Rest	Rest	Rest	61	Yes	Yes	Yes	Yes	Yes	Yes	No	Yes	No	No	Yes	No	Yes
2011-12	9	2012	Rest	Rest	Rest	31	Yes	Yes	Yes	Yes	Yes	No	No	Yes	No	No	Yes	No	Yes
2011-12	9	2012	Rest	Rest	Rest	67	Yes	Yes	Yes	Yes	Yes	No	No	Yes	No	No	Yes	No	Yes
2011-12	9	2012	Rest	Rest	Rest	5	Yes	Yes	Yes	Yes	Yes	Yes	Yes	No	Yes	No	Yes	No	Yes
2011-12	9	2012	Rest	Rest	Rest	39	Yes	Yes	Yes	Yes	Yes	Yes	Yes	No	Yes	No	Yes	No	Yes
2011-12	9	2012	Rest	Rest	Rest	3	Yes	Yes	Yes	Yes	Yes	Yes	No	No	Yes	No	Yes	No	Yes
2011-12	9	2012	Rest	Rest	Rest	14	Yes	Yes	Yes	Yes	Yes	Yes	No	No	No	Yes	Yes	No	Yes
2011-12	9	2012	Rest	Rest	Rest	82	Yes	Yes	Yes	Yes	Yes	Yes	No	No	Yes	No	Yes	No	Yes
2011-12	10	2012	Rest	Rest	Rest	56	No	Yes	No	Yes	Yes	No	Yes	Yes	Yes	No	No	No	Yes
2011-12	10	2012	Rest	Rest	Rest	1	No	Yes	No	Yes	Yes	No	No	No	No	No	No	No	Yes
2011-12	10	2012	Rest	Rest	Rest	64	No	No	No	No	No	Yes	Yes	Yes	No	No	Yes	No	Yes
2011-12	10	2012	Rest	Rest	Rest	8	No	No	No	Yes	No	No	Yes	Yes	No	No	Yes	No	Yes
2011-12	10	2012	Rest	Rest	Rest	33	Yes	Yes	Yes	Yes	Yes	Yes	Yes	Yes	No	No	Yes	No	Yes
2011-12	10	2012	Rest	Rest	Rest	23	Yes	Yes	Yes	Yes	Yes	Yes	Yes	Yes	Yes	No	Yes	No	Yes
2011-12	10	2012	Rest	Rest	Rest	12	Yes	Yes	Yes	Yes	Yes	Yes	No	Yes	Yes	No	Yes	No	Yes
2011-12	10	2012	Rest	Rest	Rest	75	Yes	Yes	Yes	Yes	Yes	Yes	No	Yes	No	No	Yes	No	Yes
2011-12	10	2012	Rest	Rest	Rest	2	Yes	Yes	Yes	Yes	Yes	Yes	No	No	No	No	Yes	No	Yes
2011-12	10	2012	Rest	Rest	Rest	1	Yes	Yes	Yes	Yes	Yes	Yes	No	No	No	No	Yes	No	Yes
2011-12	10	2012	Rest	Rest	Rest	5	Yes	Yes	Yes	Yes	Yes	Yes	No	No	No	No	Yes	No	Yes
2011-12	10	2012	Rest	Rest	Rest	3	Yes	Yes	Yes	Yes	Yes	No	No	No	No	No	Yes	No	Yes
2012-13	6	2013	Rest	Rest	Rest	49	No	No	No	Yes	No	Yes	No	Yes	No	No	No	No	Yes
2012-13	6	2013	Rest	Rest	Rest	27	No	Yes	No	Yes	Yes	Yes	No	No	No	No	No	No	Yes
2012-13	6	2013	Rest	Rest	Rest	29	No	No	No	Yes	No	No	No	Yes	No	No	Yes	No	Yes
2012-13	6	2013	Rest	Rest	Rest	2	Yes	Yes	Yes	Yes	Yes	Yes	Yes	Yes	No	No	Yes	No	Yes
2012-13	6	2013	Rest	Rest	Rest	4	Yes	Yes	Yes	Yes	Yes	Yes	Yes	Yes	No	No	Yes	No	Yes
2012-13	6	2013	Rest	Rest	Rest	40	Yes	Yes	Yes	Yes	Yes	Yes	Yes	Yes	Yes	No	Yes	No	Yes
2012-13	6	2013	Rest	Rest	Rest	46	Yes	Yes	Yes	Yes	Yes	Yes	No	Yes	No	No	Yes	No	Yes
2012-13	7	2013	Rest	Rest	Rest	3	No	Yes	No	Yes	Yes	Yes	No	No	Yes	No	No	No	Yes
2012-13	7	2013	Rest	Rest	Rest	31	Yes	Yes	Yes	Yes	Yes	Yes	Yes	Yes	No	No	Yes	No	Yes
2012-13	7	2013	Rest	Rest	Rest	71	Yes	Yes	Yes	Yes	Yes	Yes	No	Yes	Yes	No	Yes	No	Yes
2012-13	7	2013	Rest	Rest	Rest	2	Yes	Yes	Yes	Yes	Yes	No	No	Yes	No	No	Yes	No	Yes
2012-13	7	2013	Rest	Rest	Rest	2	Yes	Yes	Yes	Yes	Yes	Yes	No	No	No	No	Yes	No	Yes
2012-13	8	2013	Rest	Rest	Rest	14	No	No	No	Yes	No	Yes	No	Yes	Yes	No	No	No	Yes
2012-13	8	2013	Rest	Rest	Rest	31	No	Yes	No	Yes	Yes	Yes	No	Yes	No	No	No	No	Yes
2012-13	8	2013	Rest	Rest	Rest	25	No	Yes	No	Yes	Yes	Yes	Yes	No	No	No	No	No	Yes
2012-13	8	2013	Rest	Rest	Rest	1	No	Yes	No	Yes	Yes	No	No	No	No	No	No	No	Yes
2012-13	8	2013	Rest	Rest	Rest	47	Yes	Yes	Yes	Yes	Yes	Yes	No	Yes	Yes	No	Yes	No	Yes
2012-13	8	2013	Rest	Rest	Rest	29	Yes	Yes	Yes	Yes	Yes	Yes	No	Yes	No	No	Yes	No	Yes
2012-13	8	2013	Rest	Rest	Rest	4	Yes	Yes	Yes	Yes	Yes	Yes	Yes	No	Yes	No	Yes	No	Yes
2012-13	8	2013	Rest	Rest	Rest	2	Yes	Yes	Yes	Yes	Yes	Yes	No	No	Yes	No	Yes	No	Yes
2012-13	9	2013	Rest	Rest	Rest	28	No	Yes	No	Yes	Yes	No	No	Yes	Yes	No	No	No	Yes
2012-13	9	2013	Rest	Rest	Rest	2	No	Yes	No	Yes	Yes	Yes	No	No	No	No	No	No	Yes
2012-13	10	2013	Rest	Rest	Rest	26	No	No	No	Yes	No	Yes	Yes	Yes	No	No	Yes	No	Yes
2012-13	10	2013	Rest	Rest	Rest	64	Yes	No	Yes	No	Yes	Yes	No	Yes	No	No	Yes	No	Yes
2012-13	10	2013	Rest	Rest	Rest	32	Yes	Yes	Yes	Yes	Yes	Yes	Yes	Yes	Yes	No	Yes	No	Yes
2012-13	10	2013	Rest	Rest	Rest	72	Yes	Yes	Yes	Yes	Yes	No	Yes	Yes	Yes	No	Yes	No	Yes
2012-13	10	2013	Rest	Rest	Rest	4	Yes	Yes	Yes	Yes	Yes	Yes	No	No	No	No	Yes	No	Yes
2013-14	5	2014	Rest	Rest	Rest	32	No	No	No	Yes	No	Yes	Yes	Yes	Yes	No	No	No	Yes
2013-14	5	2014	Rest	Rest	Rest	70	No	No	No	No	Yes	No	Yes	Yes	No	No	No	No	Yes
2013-14	5	2014	Rest	Rest	Rest	49	No	Yes	No	Yes	Yes	Yes	Yes	Yes	No	No	No	No	Yes
2013-14	5	2014	Rest	Rest	Rest	20	No	Yes	No	Yes	Yes	Yes	Yes	Yes	No	No	No	No	Yes
2013-14	5	2014	Rest	Rest	Rest	32	No	Yes	No	Yes	Yes	Yes	Yes	Yes	Yes	No	No	No	Yes
2013-14	5	2014	Rest	Rest	Rest	48	No	Yes	No	Yes	Yes	No	Yes	Yes	No	No	No	No	Yes
2013-14	5	2014	Rest	Rest	Rest	29	No	Yes	No	Yes	Yes	Yes	No	Yes	Yes	No	No	No	Yes
2013-14	5	2014	Rest	Rest	Rest	6	No	Yes	No	Yes	Yes	No	No	Yes	No	No	No	No	Yes
2013-14	5	2014	Rest	Rest	Rest	14	No	Yes	No	Yes	Yes	Yes	Yes	No	No	No	No	No	Yes
2013-14	5	2014	Rest	Rest	Rest	41	No	Yes	No	Yes	Yes	Yes	Yes	No	Yes	No	No	No	Yes
2013-14	5	2014	Rest	Rest	Rest	39	No	Yes	No	Yes	Yes	Yes	Yes	No	Yes	No	No	No	Yes
2013-14	5	2014	Rest	Rest	Rest	12	No	Yes	No	Yes	Yes	No	Yes	No	No	No	No	No	Yes
2013-14	5	2014	Rest	Rest	Rest	1	No	Yes	No	Yes	Yes	Yes	No	No	No	No	No	No	Yes
2013-14	5	2014	Rest	Rest	Rest	2	No	Yes	No	Yes	Yes	Yes	No	No	No	No	No	No	Yes
2013-14	5	2014	Rest	Rest	Rest	1	No	Yes	No	Yes	Yes	Yes	No	No	Yes	No	No	No	Yes
2013-14	5	2014	Rest	Rest	Rest	7	No	Yes	No	Yes	Yes	Yes	No	No	Yes	No	No	No	Yes
2013-14	5	2014	Rest	Rest	Rest	4	No	Yes	No	Yes	Yes	No	No	No	Yes	No	No	No	Yes
2013-14	5	2014	Rest	Rest	Rest	5	No	Yes	No	Yes	Yes	No	No	No	Yes	No	No	No	Yes
2013-14	5	2014	Rest	Rest	Rest	11	No	No	No	Yes	No	Yes	No	Yes	No	No	Yes	No	Yes
2013-14	5	2014	Rest	Rest	Rest	38	No	No	No	Yes	No	Yes	No	Yes	No	No	Yes	No	Yes
2013-14	5	2014	Rest	Rest	Rest	34	No	No	No	Yes	No	Yes	No	Yes	No	No	Yes	No	Yes
2013-14	5	2014	Rest	Rest	Rest	42	Yes	No	Yes	Yes	No	Yes	No	Yes	Yes	No	Yes	No	Yes
2013-14	5	2014	Rest	Rest	Rest	4	Yes	No	Yes	No	Yes	Yes	Yes	No	Yes	No	Yes	No	Yes
2013-14	5	2014	Rest	Rest	Rest	9	Yes	Yes	Yes	Yes	Yes	Yes	Yes	Yes	No	No	Yes	No	Yes
2013-14	5	2014	Rest	Rest	Rest	10	Yes	Yes	Yes	Yes	Yes	Yes	Yes	Yes	Yes	No	Yes	No	Yes
2013-14	5	2014	Rest	Rest	Rest	32	Yes	Yes	Yes	Yes	Yes	Yes	Yes	Yes	No	No	Yes	No	Yes
2013-14	5	2014	Rest	Rest	Rest	45	Yes	Yes	Yes	Yes	Yes	Yes	Yes	Yes	No	No	Yes	No	Yes
2013-14	5	2014	Rest	Rest	Rest	30	Yes	Yes	Yes	Yes	Yes	Yes	Yes	Yes	Yes	No	Yes	No	Yes
2013-14	5	2014	Rest	Rest	Rest	46	Yes	Yes	Yes	Yes	Yes	Yes	Yes	Yes	No	No	Yes	No	Yes
2013-14	5	2014	Rest	Rest	Rest	17	Yes	Yes	Yes	Yes	Yes	Yes	No	Yes	Yes	No	Yes	No	Yes
2013-14	5	2014	Rest	Rest	Rest	21	Yes	Yes	Yes	Yes	Yes	Yes	No	Yes	No	No	Yes	No	Yes
2013-14	5	2014	Rest	Rest	Rest	52	Yes	Yes	Yes	Yes	Yes	Yes	No	Yes	No	No	Yes	No	Yes
2013-14	5	2014	Rest	Rest	Rest	35	Yes	Yes	Yes	Yes	Yes	Yes	Yes	No	Yes	No	Yes	No	Yes
2013-14	5	2014	Rest	Rest	Rest	52	Yes	Yes	Yes	Yes	Yes	Yes	Yes	No	No	No	Yes	No	Yes
2013-14	5	2014	Rest	Rest	Rest	66	Yes	Yes	Yes	Yes	Yes	No	Yes	No	No	No	Yes	No	Yes
2013-14	5	2014	Rest	Rest	Rest	1	Yes	Yes	Yes	Yes	Yes	Yes	No	No	No	No	Yes	No	Yes
2013-14	5	2014	Rest	Rest	Rest	2	Yes	Yes	Yes	Yes	Yes	Yes	No	No	No	No	Yes	No	Yes
2013-14	5	2014	Rest	Rest	Rest	2	Yes	Yes	Yes	Yes	Yes	No	No	No	No	No	Yes	No	Yes
2013-14	5	2014	Rest	Rest	Rest	9	Yes	Yes	Yes	Yes	Yes	No	No	No	Yes	No	Yes	No	Yes
2013-14	6	2014	Rest	Rest	Rest	56	No	No	No	Yes	No	Yes	No	No	Yes	No	No	No	Yes
2013-14	6	2014	Rest	Rest	Rest	37	No	Yes	No	Yes	Yes	Yes	Yes	Yes	Yes	No	No	No	Yes
2013-14	6	2014	Rest	Rest	Rest	62	No	Yes	No	Yes	Yes	No	Yes	Yes	No	No	No	No	Yes
2013-14	6	2014	Rest	Rest	Rest	41	No	Yes	No	Yes	Yes	Yes	No	Yes	Yes	No	No	No	Yes
2013-14	6	2014	Rest	Rest	Rest	50	No	Yes	No	Yes	Yes	No	No	Yes	No	No	No	No	Yes
2013-14	6	2014	Rest	Rest	Rest	43	No	No	No	Yes	No	Yes	Yes	Yes	No	No	Yes	No	Yes
2013-14	6	2014	Rest	Rest	Rest	2	No	No	No	Yes	No	Yes	Yes	No	No	No	Yes	No	Yes
2013-14	6	2014	Rest	Rest	Rest	52	Yes	No	Yes	No	Yes	Yes	Yes	Yes	Yes	Yes	Yes	No	Yes
2013-14	6	2014	Rest	Rest	Rest	32	Yes	Yes	Yes	Yes	Yes	Yes	Yes	Yes	Yes	No	Yes	No	Yes
2013-14	6	2014	Rest	Rest	Rest	13	Yes	Yes	Yes	Yes	Yes	Yes	No	Yes	No	No	Yes	No	Yes
2013-14	6	2014	Rest	Rest	Rest	6	Yes	Yes	Yes	Yes	Yes	Yes	No	No	Yes	No	Yes	No	Yes
2013-14	6	2014	Rest	Rest	Rest	44	Yes	Yes	Yes	Yes	Yes	Yes	No	No	Yes	No	Yes	No	Yes
2013-14	6	2014	Rest	Rest	Rest	1	Yes	Yes	Yes	Yes	Yes	No	No	No	No	No	Yes	No	Yes
2013-14	6	2014	Rest	Rest	Rest	3	Yes	Yes	Yes	Yes	Yes	No	No	No	No	No	Yes	No	Yes
2013-14	6	2014	Rest	Rest	Rest	1	Yes	Yes	Yes	Yes	Yes	No	No	No	No	No	Yes	No	Yes
2013-14	7	2014	Rest	Rest	Rest	46	No	No	No	Yes	No	Yes	No	Yes	Yes	No	No	No	Yes
2013-14	7	2014	Rest	Rest	Rest	60	No	Yes	No	Yes	Yes	Yes	Yes	Yes	Yes	No	No	No	Yes
2013-14	7	2014	Rest	Rest	Rest	73	No	Yes	No	Yes	Yes	No	Yes	Yes	No	No	No	No	Yes
2013-14	7	2014	Rest	Rest	Rest	5	No	Yes	No	Yes	Yes	Yes	Yes	No	No	No	No	No	Yes
2013-14	7	2014	Rest	Rest	Rest	7	No	Yes	No	Yes	Yes	Yes	No	No	Yes	No	No	No	Yes
2013-14	7	2014	Rest	Rest	Rest	76	Yes	Yes	Yes	Yes	Yes	No	Yes	Yes	No	No	Yes	No	Yes
2013-14	7	2014	Rest	Rest	Rest	44	Yes	Yes	Yes	Yes	Yes	Yes	No	Yes	No	No	Yes	No	Yes
2013-14	7	2014	Rest	Rest	Rest	22	Yes	Yes	Yes	Yes	Yes	Yes	Yes	No	Yes	No	Yes	No	Yes
2013-14	7	2014	Rest	Rest	Rest	29	Yes	Yes	Yes	Yes	Yes	No	Yes	No	No	No	Yes	No	Yes
2013-14	8	2014	Rest	Rest	Rest	6	No	No	No	Yes	No	Yes	Yes	No	Yes	No	No	No	Yes
2013-14	8	2014	Rest	Rest	Rest	9	No	Yes	No	Yes	Yes	Yes	No	No	No	No	No	No	Yes
2013-14	8	2014	Rest	Rest	Rest	50	Yes	No	Yes	No	Yes	No	Yes	Yes	No	No	Yes	No	Yes
2013-14	8	2014	Rest	Rest	Rest	37	Yes	Yes	Yes	Yes	Yes	Yes	Yes	Yes	No	No	Yes	No	Yes
2013-14	8	2014	Rest	Rest	Rest	5	Yes	Yes	Yes	Yes	Yes	No	No	Yes	Yes	No	Yes	No	Yes
2013-14	8	2014	Rest	Rest	Rest	4	Yes	Yes	Yes	Yes	Yes	Yes	No	No	Yes	No	Yes	No	Yes
2014-15	6	2015	Rest	Rest	Rest	56	No	No	No	No	Yes	Yes	Yes	Yes	Yes	No	No	No	Yes
2014-15	6	2015	Rest	Rest	Rest	12	No	Yes	No	Yes	Yes	Yes	No	Yes	No	No	No	No	Yes
2014-15	6	2015	Rest	Rest	Rest	9	No	Yes	No	Yes	Yes	Yes	No	Yes	Yes	No	No	No	Yes
2014-15	6	2015	Rest	Rest	Rest	45	No	Yes	No	Yes	Yes	Yes	No	Yes	Yes	No	No	No	Yes
2014-15	6	2015	Rest	Rest	Rest	30	No	Yes	No	Yes	Yes	Yes	No	Yes	Yes	No	No	No	Yes
2014-15	6	2015	Rest	Rest	Rest	40	No	Yes	No	Yes	Yes	Yes	No	Yes	Yes	No	No	No	Yes
2014-15	6	2015	Rest	Rest	Rest	10	No	Yes	No	Yes	Yes	Yes	Yes	No	Yes	No	No	No	Yes
2014-15	6	2015	Rest	Rest	Rest	11	No	Yes	No	Yes	Yes	Yes	No	No	Yes	No	No	No	Yes
2014-15	6	2015	Rest	Rest	Rest	34	No	No	No	Yes	No	Yes	Yes	Yes	No	No	Yes	No	Yes
2014-15	6	2015	Rest	Rest	Rest	48	Yes	No	Yes	Yes	No	No	No	Yes	Yes	No	Yes	No	Yes
2014-15	6	2015	Rest	Rest	Rest	10	Yes	Yes	Yes	Yes	Yes	Yes	Yes	Yes	Yes	No	Yes	No	Yes
2014-15	6	2015	Rest	Rest	Rest	10	Yes	Yes	Yes	Yes	Yes	Yes	Yes	Yes	Yes	No	Yes	No	Yes
2014-15	6	2015	Rest	Rest	Rest	47	Yes	Yes	Yes	Yes	Yes	Yes	Yes	Yes	Yes	No	Yes	No	Yes
2014-15	6	2015	Rest	Rest	Rest	21	Yes	Yes	Yes	Yes	Yes	Yes	Yes	Yes	Yes	No	Yes	No	Yes
2014-15	6	2015	Rest	Rest	Rest	38	Yes	Yes	Yes	Yes	Yes	Yes	Yes	Yes	Yes	No	Yes	No	Yes
2014-15	6	2015	Rest	Rest	Rest	47	Yes	Yes	Yes	Yes	Yes	Yes	Yes	Yes	Yes	No	Yes	No	Yes
2014-15	6	2015	Rest	Rest	Rest	13	Yes	Yes	Yes	Yes	Yes	Yes	Yes	No	Yes	No	Yes	No	Yes
2014-15	6	2015	Rest	Rest	Rest	17	Yes	Yes	Yes	Yes	Yes	Yes	Yes	No	Yes	No	Yes	No	Yes
2014-15	6	2015	Rest	Rest	Rest	38	Yes	Yes	Yes	Yes	Yes	No	Yes	No	No	No	Yes	No	Yes
2014-15	6	2015	Rest	Rest	Rest	3	Yes	Yes	Yes	Yes	Yes	Yes	No	No	No	No	Yes	No	Yes
2014-15	7	2015	Rest	Rest	Rest	9	No	No	No	Yes	No	Yes	No	No	No	No	No	No	Yes
2014-15	7	2015	Rest	Rest	Rest	4	No	No	No	No	No	No	No	No	No	No	No	No	Yes
2014-15	7	2015	Rest	Rest	Rest	11	No	Yes	No	Yes	Yes	Yes	No	Yes	No	No	No	No	Yes
2014-15	7	2015	Rest	Rest	Rest	23	No	Yes	No	Yes	Yes	Yes	No	Yes	No	No	No	No	Yes
2014-15	7	2015	Rest	Rest	Rest	5	No	Yes	No	Yes	Yes	Yes	Yes	No	No	No	No	No	Yes
2014-15	7	2015	Rest	Rest	Rest	8	No	Yes	No	Yes	Yes	Yes	Yes	No	No	No	No	No	Yes
2014-15	7	2015	Rest	Rest	Rest	31	No	Yes	No	Yes	Yes	Yes	Yes	No	Yes	No	No	No	Yes
2014-15	7	2015	Rest	Rest	Rest	37	No	Yes	No	Yes	Yes	Yes	No	No	Yes	No	No	No	Yes
2014-15	7	2015	Rest	Rest	Rest	3	No	Yes	No	Yes	Yes	No	No	No	No	No	No	No	Yes
2014-15	7	2015	Rest	Rest	Rest	4	No	Yes	No	Yes	Yes	No	No	No	No	No	No	No	Yes
2014-15	7	2015	Rest	Rest	Rest	1	No	Yes	No	Yes	Yes	No	No	No	No	No	No	No	Yes
2014-15	7	2015	Rest	Rest	Rest	36	Yes	No	Yes	No	Yes	Yes	Yes	Yes	Yes	No	Yes	No	Yes
2014-15	7	2015	Rest	Rest	Rest	45	Yes	No	Yes	Yes	No	Yes	Yes	Yes	Yes	No	Yes	No	Yes
2014-15	7	2015	Rest	Rest	Rest	9	Yes	No	Yes	Yes	No	Yes	No	No	Yes	No	Yes	No	Yes
2014-15	7	2015	Rest	Rest	Rest	14	Yes	No	Yes	Yes	No	Yes	No	No	Yes	No	Yes	No	Yes
2014-15	7	2015	Rest	Rest	Rest	9	Yes	Yes	Yes	Yes	Yes	Yes	Yes	Yes	Yes	No	Yes	No	Yes
2014-15	7	2015	Rest	Rest	Rest	41	Yes	Yes	Yes	Yes	Yes	Yes	Yes	Yes	No	No	Yes	No	Yes
2014-15	7	2015	Rest	Rest	Rest	42	Yes	Yes	Yes	Yes	Yes	Yes	Yes	Yes	No	No	Yes	No	Yes
2014-15	7	2015	Rest	Rest	Rest	33	Yes	Yes	Yes	Yes	Yes	Yes	Yes	Yes	Yes	No	Yes	No	Yes
2014-15	7	2015	Rest	Rest	Rest	65	Yes	Yes	Yes	Yes	Yes	Yes	Yes	Yes	Yes	No	Yes	No	Yes
2014-15	7	2015	Rest	Rest	Rest	49	Yes	Yes	Yes	Yes	Yes	No	Yes	Yes	No	No	Yes	No	Yes
2014-15	7	2015	Rest	Rest	Rest	4	Yes	Yes	Yes	Yes	Yes	Yes	No	Yes	No	No	Yes	No	Yes
2014-15	7	2015	Rest	Rest	Rest	6	Yes	Yes	Yes	Yes	Yes	Yes	No	Yes	Yes	No	Yes	No	Yes
2014-15	7	2015	Rest	Rest	Rest	10	Yes	Yes	Yes	Yes	Yes	Yes	No	Yes	No	No	Yes	No	Yes
2014-15	7	2015	Rest	Rest	Rest	40	Yes	Yes	Yes	Yes	Yes	Yes	No	Yes	Yes	No	Yes	No	Yes
2014-15	7	2015	Rest	Rest	Rest	50	Yes	Yes	Yes	Yes	Yes	Yes	No	Yes	No	No	Yes	No	Yes
2014-15	7	2015	Rest	Rest	Rest	56	Yes	Yes	Yes	Yes	Yes	Yes	No	Yes	No	No	Yes	No	Yes
2014-15	7	2015	Rest	Rest	Rest	87	Yes	Yes	Yes	Yes	Yes	Yes	No	Yes	No	Yes	Yes	No	Yes
2014-15	7	2015	Rest	Rest	Rest	5	Yes	Yes	Yes	Yes	Yes	Yes	Yes	No	Yes	No	Yes	No	Yes
2014-15	7	2015	Rest	Rest	Rest	6	Yes	Yes	Yes	Yes	Yes	Yes	Yes	No	No	No	Yes	No	Yes
2014-15	7	2015	Rest	Rest	Rest	9	Yes	Yes	Yes	Yes	Yes	Yes	Yes	No	Yes	No	Yes	No	Yes
2014-15	7	2015	Rest	Rest	Rest	7	Yes	Yes	Yes	Yes	Yes	Yes	Yes	No	No	No	Yes	No	Yes
2014-15	7	2015	Rest	Rest	Rest	12	Yes	Yes	Yes	Yes	Yes	Yes	Yes	No	No	No	Yes	No	Yes
2014-15	7	2015	Rest	Rest	Rest	2	Yes	Yes	Yes	Yes	Yes	Yes	No	No	No	No	Yes	No	Yes
2014-15	7	2015	Rest	Rest	Rest	5	Yes	Yes	Yes	Yes	Yes	Yes	No	No	No	No	Yes	No	Yes
2014-15	7	2015	Rest	Rest	Rest	12	Yes	Yes	Yes	Yes	Yes	Yes	No	No	Yes	No	Yes	No	Yes
2014-15	7	2015	Rest	Rest	Rest	45	Yes	Yes	Yes	Yes	Yes	Yes	No	No	No	No	Yes	No	Yes
2014-15	8	2015	Rest	Rest	Rest	5	No	No	No	Yes	Yes	No	No	Yes	No	No	No	No	Yes
2014-15	8	2015	Rest	Rest	Rest	46	No	Yes	No	Yes	Yes	Yes	Yes	Yes	Yes	No	No	No	Yes
2014-15	8	2015	Rest	Rest	Rest	82	No	Yes	No	Yes	Yes	Yes	Yes	Yes	No	No	No	No	Yes
2014-15	8	2015	Rest	Rest	Rest	55	No	Yes	No	Yes	Yes	Yes	No	Yes	Yes	No	No	No	Yes
2014-15	8	2015	Rest	Rest	Rest	5	No	Yes	No	Yes	Yes	No	Yes	No	No	No	No	No	Yes
2014-15	8	2015	Rest	Rest	Rest	6	No	Yes	No	Yes	Yes	No	No	No	Yes	No	No	No	Yes
2014-15	8	2015	Rest	Rest	Rest	42	No	No	No	Yes	No	Yes	Yes	Yes	No	No	Yes	No	Yes
2014-15	8	2015	Rest	Rest	Rest	34	No	No	No	Yes	No	Yes	No	Yes	No	No	Yes	No	Yes
2014-15	8	2015	Rest	Rest	Rest	4	No	No	No	Yes	No	No	No	No	No	No	Yes	No	Yes
2014-15	8	2015	Rest	Rest	Rest	41	Yes	No	Yes	Yes	No	Yes	Yes	Yes	Yes	No	Yes	No	Yes
2014-15	8	2015	Rest	Rest	Rest	23	Yes	No	Yes	Yes	No	No	Yes	No	Yes	No	Yes	No	Yes
2014-15	8	2015	Rest	Rest	Rest	26	Yes	Yes	Yes	Yes	Yes	Yes	Yes	Yes	No	No	Yes	No	Yes
2014-15	8	2015	Rest	Rest	Rest	27	Yes	Yes	Yes	Yes	Yes	Yes	Yes	Yes	No	No	Yes	No	Yes
2014-15	8	2015	Rest	Rest	Rest	33	Yes	Yes	Yes	Yes	Yes	Yes	Yes	Yes	No	No	Yes	No	Yes
2014-15	8	2015	Rest	Rest	Rest	41	Yes	Yes	Yes	Yes	Yes	Yes	Yes	Yes	Yes	No	Yes	No	Yes
2014-15	8	2015	Rest	Rest	Rest	60	Yes	Yes	Yes	Yes	Yes	Yes	Yes	Yes	Yes	No	Yes	No	Yes
2014-15	8	2015	Rest	Rest	Rest	66	Yes	Yes	Yes	Yes	Yes	Yes	Yes	Yes	No	No	Yes	No	Yes
2014-15	8	2015	Rest	Rest	Rest	3	Yes	Yes	Yes	Yes	Yes	No	No	Yes	Yes	No	Yes	No	Yes
2014-15	8	2015	Rest	Rest	Rest	3	Yes	Yes	Yes	Yes	Yes	Yes	Yes	No	Yes	No	Yes	No	Yes
2014-15	8	2015	Rest	Rest	Rest	10	Yes	Yes	Yes	Yes	Yes	No	Yes	No	No	No	Yes	No	Yes
2014-15	8	2015	Rest	Rest	Rest	56	Yes	Yes	Yes	Yes	Yes	No	Yes	No	Yes	No	Yes	No	Yes
2014-15	8	2015	Rest	Rest	Rest	2	Yes	Yes	Yes	Yes	Yes	Yes	No	No	No	No	Yes	No	Yes
2014-15	8	2015	Rest	Rest	Rest	2	Yes	Yes	Yes	Yes	Yes	Yes	No	No	Yes	No	Yes	No	Yes
2014-15	8	2015	Rest	Rest	Rest	6	Yes	Yes	Yes	Yes	Yes	Yes	No	No	Yes	No	Yes	No	Yes
2014-15	8	2015	Rest	Rest	Rest	4	Yes	Yes	Yes	Yes	Yes	No	No	No	Yes	No	Yes	No	Yes
2014-15	9	2015	Rest	Rest	Rest	4	No	No	No	Yes	No	No	No	Yes	No	No	No	No	Yes
2014-15	9	2015	Rest	Rest	Rest	41	No	Yes	No	Yes	Yes	Yes	Yes	Yes	Yes	No	No	No	Yes
2014-15	9	2015	Rest	Rest	Rest	5	No	Yes	No	Yes	Yes	Yes	No	No	No	No	No	No	Yes
2014-15	9	2015	Rest	Rest	Rest	7	No	Yes	No	Yes	Yes	No	No	No	No	No	No	No	Yes
2014-15	9	2015	Rest	Rest	Rest	7	No	No	No	Yes	No	No	Yes	Yes	No	No	Yes	No	Yes
2014-15	9	2015	Rest	Rest	Rest	36	No	No	No	No	No	Yes	Yes	No	No	No	Yes	No	Yes
2014-15	9	2015	Rest	Rest	Rest	21	Yes	Yes	Yes	Yes	Yes	Yes	Yes	Yes	Yes	No	Yes	No	Yes
2014-15	9	2015	Rest	Rest	Rest	36	Yes	Yes	Yes	Yes	Yes	Yes	Yes	Yes	Yes	No	Yes	No	Yes
2014-15	9	2015	Rest	Rest	Rest	22	Yes	Yes	Yes	Yes	Yes	Yes	Yes	Yes	No	No	Yes	No	Yes
2014-15	9	2015	Rest	Rest	Rest	49	Yes	Yes	Yes	Yes	Yes	Yes	Yes	Yes	Yes	No	Yes	No	Yes
2014-15	9	2015	Rest	Rest	Rest	59	Yes	Yes	Yes	Yes	Yes	Yes	Yes	Yes	No	No	Yes	No	Yes
2014-15	9	2015	Rest	Rest	Rest	41	Yes	Yes	Yes	Yes	Yes	Yes	No	Yes	No	No	Yes	No	Yes
2014-15	9	2015	Rest	Rest	Rest	81	Yes	Yes	Yes	Yes	Yes	Yes	No	Yes	No	No	Yes	No	Yes
2014-15	9	2015	Rest	Rest	Rest	10	Yes	Yes	Yes	Yes	Yes	Yes	Yes	No	No	No	Yes	No	Yes
2014-15	9	2015	Rest	Rest	Rest	11	Yes	Yes	Yes	Yes	Yes	Yes	Yes	No	Yes	No	Yes	No	Yes
2014-15	9	2015	Rest	Rest	Rest	10	Yes	Yes	Yes	Yes	Yes	Yes	Yes	No	Yes	No	Yes	No	Yes
2014-15	9	2015	Rest	Rest	Rest	1	Yes	Yes	Yes	Yes	Yes	Yes	No	No	No	No	Yes	No	Yes
2014-15	9	2015	Rest	Rest	Rest	1	Yes	Yes	Yes	Yes	Yes	Yes	No	No	No	No	Yes	No	Yes
2014-15	9	2015	Rest	Rest	Rest	1	Yes	Yes	Yes	Yes	Yes	Yes	No	No	No	No	Yes	No	Yes
2014-15	9	2015	Rest	Rest	Rest	3	Yes	Yes	Yes	Yes	Yes	Yes	No	No	No	No	Yes	No	Yes
2014-15	9	2015	Rest	Rest	Rest	6	Yes	Yes	Yes	Yes	Yes	Yes	No	No	Yes	No	Yes	No	Yes
2014-15	10	2015	Rest	Rest	Rest	5	No	Yes	No	Yes	Yes	Yes	Yes	Yes	Yes	No	No	No	Yes
2014-15	10	2015	Rest	Rest	Rest	3	No	Yes	No	Yes	Yes	No	No	No	No	No	No	No	Yes
2014-15	10	2015	Rest	Rest	Rest	1	No	No	No	Yes	No	Yes	No	No	No	No	Yes	No	Yes
2014-15	10	2015	Rest	Rest	Rest	1	Yes	No	Yes	Yes	No	Yes	No	No	Yes	No	Yes	No	Yes
2014-15	10	2015	Rest	Rest	Rest	23	Yes	Yes	Yes	Yes	Yes	Yes	Yes	Yes	No	No	Yes	No	Yes
2014-15	10	2015	Rest	Rest	Rest	20	Yes	Yes	Yes	Yes	Yes	Yes	Yes	Yes	Yes	No	Yes	No	Yes
2014-15	10	2015	Rest	Rest	Rest	37	Yes	Yes	Yes	Yes	Yes	Yes	Yes	Yes	Yes	Yes	Yes	No	Yes
2014-15	10	2015	Rest	Rest	Rest	59	Yes	Yes	Yes	Yes	Yes	Yes	Yes	Yes	Yes	No	Yes	No	Yes
2014-15	10	2015	Rest	Rest	Rest	35	Yes	Yes	Yes	Yes	Yes	No	Yes	Yes	No	No	Yes	No	Yes
2014-15	10	2015	Rest	Rest	Rest	51	Yes	Yes	Yes	Yes	Yes	Yes	Yes	No	Yes	No	Yes	No	Yes
2014-15	10	2015	Rest	Rest	Rest	9	Yes	Yes	Yes	Yes	Yes	No	Yes	No	No	No	Yes	No	Yes
2014-15	10	2015	Rest	Rest	Rest	10	Yes	Yes	Yes	Yes	Yes	Yes	No	No	Yes	No	Yes	No	Yes
2014-15	11	2015	Rest	Rest	Rest	9	No	Yes	No	Yes	Yes	Yes	Yes	No	No	No	No	No	Yes
2014-15	11	2015	Rest	Rest	Rest	22	Yes	Yes	Yes	Yes	Yes	Yes	Yes	Yes	Yes	No	Yes	No	Yes
2014-15	11	2015	Rest	Rest	Rest	12	Yes	Yes	Yes	Yes	Yes	Yes	No	Yes	Yes	No	Yes	No	Yes
2014-15	11	2015	Rest	Rest	Rest	6	Yes	Yes	Yes	Yes	Yes	No	No	No	No	No	Yes	No	Yes
2015-16	7	2016	Rest	Rest	Rest	37	No	No	No	No	No	Yes	Yes	Yes	No	No	No	No	Yes
2015-16	7	2016	Rest	Rest	Rest	11	No	No	No	Yes	No	Yes	Yes	No	Yes	No	No	No	Yes
2015-16	7	2016	Rest	Rest	Rest	53	No	Yes	No	Yes	Yes	Yes	Yes	Yes	No	No	No	No	Yes
2015-16	7	2016	Rest	Rest	Rest	55	No	Yes	No	Yes	Yes	Yes	No	Yes	No	No	No	No	Yes
2015-16	7	2016	Rest	Rest	Rest	57	No	Yes	No	Yes	Yes	Yes	No	No	No	No	No	No	Yes
2015-16	7	2016	Rest	Rest	Rest	27	No	No	No	Yes	No	Yes	Yes	Yes	No	No	Yes	No	Yes
2015-16	7	2016	Rest	Rest	Rest	80	No	No	No	Yes	No	Yes	No	Yes	No	No	Yes	No	Yes
2015-16	7	2016	Rest	Rest	Rest	10	Yes	Yes	Yes	Yes	Yes	Yes	Yes	Yes	No	No	Yes	No	Yes
2015-16	7	2016	Rest	Rest	Rest	5	Yes	Yes	Yes	Yes	Yes	Yes	Yes	Yes	Yes	No	Yes	No	Yes
2015-16	7	2016	Rest	Rest	Rest	35	Yes	Yes	Yes	Yes	Yes	Yes	Yes	Yes	Yes	No	Yes	No	Yes
2015-16	7	2016	Rest	Rest	Rest	3	Yes	Yes	Yes	Yes	Yes	Yes	No	Yes	Yes	No	Yes	No	Yes
2015-16	7	2016	Rest	Rest	Rest	3	Yes	Yes	Yes	Yes	Yes	No	Yes	No	No	No	Yes	No	Yes
2015-16	7	2016	Rest	Rest	Rest	4	Yes	Yes	Yes	Yes	Yes	Yes	No	No	No	No	Yes	No	Yes
2015-16	8	2016	Rest	Rest	Rest	8	No	Yes	No	Yes	Yes	Yes	No	Yes	Yes	No	No	No	Yes
2015-16	8	2016	Rest	Rest	Rest	33	No	Yes	No	Yes	Yes	Yes	No	Yes	Yes	No	No	No	Yes
2015-16	8	2016	Rest	Rest	Rest	37	No	Yes	No	Yes	Yes	Yes	No	Yes	Yes	No	No	No	Yes
2015-16	8	2016	Rest	Rest	Rest	0	No	Yes	No	Yes	Yes	Yes	No	No	Yes	No	No	No	Yes
2015-16	8	2016	Rest	Rest	Rest	1	No	Yes	No	Yes	Yes	Yes	No	No	No	No	No	No	Yes
2015-16	8	2016	Rest	Rest	Rest	6	No	Yes	No	Yes	Yes	Yes	No	No	Yes	No	No	No	Yes
2015-16	8	2016	Rest	Rest	Rest	0	No	Yes	No	Yes	Yes	No	No	No	No	No	No	No	Yes
2015-16	8	2016	Rest	Rest	Rest	53	Yes	No	Yes	Yes	No	Yes	No	Yes	Yes	No	Yes	No	Yes
2015-16	8	2016	Rest	Rest	Rest	10	Yes	Yes	Yes	Yes	Yes	Yes	Yes	Yes	Yes	No	Yes	No	Yes
2015-16	8	2016	Rest	Rest	Rest	31	Yes	Yes	Yes	Yes	Yes	Yes	Yes	Yes	No	No	Yes	No	Yes
2015-16	8	2016	Rest	Rest	Rest	46	Yes	Yes	Yes	Yes	Yes	Yes	Yes	Yes	Yes	No	Yes	No	Yes
2015-16	8	2016	Rest	Rest	Rest	31	Yes	Yes	Yes	Yes	Yes	Yes	Yes	Yes	No	No	Yes	No	Yes
2015-16	8	2016	Rest	Rest	Rest	44	Yes	Yes	Yes	Yes	Yes	Yes	Yes	Yes	No	No	Yes	No	Yes
2015-16	8	2016	Rest	Rest	Rest	2	Yes	Yes	Yes	Yes	Yes	Yes	No	No	No	No	Yes	No	Yes
2015-16	8	2016	Rest	Rest	Rest	33	Yes	Yes	Yes	Yes	Yes	Yes	No	No	Yes	No	Yes	No	Yes
2015-16	9	2016	Rest	Rest	Rest	61	No	No	No	No	Yes	Yes	No	Yes	No	No	No	No	Yes
2015-16	9	2016	Rest	Rest	Rest	19	No	Yes	No	Yes	Yes	Yes	No	Yes	No	No	No	No	Yes
2015-16	9	2016	Rest	Rest	Rest	4	No	Yes	No	Yes	Yes	Yes	Yes	No	Yes	No	No	No	Yes
2015-16	9	2016	Rest	Rest	Rest	44	No	Yes	No	Yes	Yes	Yes	Yes	No	Yes	No	No	No	Yes
2015-16	9	2016	Rest	Rest	Rest	5	No	Yes	No	Yes	Yes	Yes	No	No	No	No	No	No	Yes
2015-16	9	2016	Rest	Rest	Rest	45	Yes	No	Yes	Yes	Yes	Yes	Yes	Yes	No	No	Yes	No	Yes
2015-16	9	2016	Rest	Rest	Rest	37	Yes	Yes	Yes	Yes	Yes	Yes	Yes	Yes	No	No	Yes	No	Yes
2015-16	9	2016	Rest	Rest	Rest	48	Yes	Yes	Yes	Yes	Yes	Yes	Yes	Yes	Yes	No	Yes	No	Yes
2015-16	9	2016	Rest	Rest	Rest	48	Yes	Yes	Yes	Yes	Yes	Yes	No	Yes	Yes	No	Yes	No	Yes
2015-16	9	2016	Rest	Rest	Rest	24	Yes	Yes	Yes	Yes	Yes	Yes	No	Yes	No	No	Yes	No	Yes
2015-16	9	2016	Rest	Rest	Rest	3	Yes	Yes	Yes	Yes	Yes	Yes	Yes	No	Yes	No	Yes	No	Yes
2015-16	10	2016	Rest	Rest	Rest	6	No	No	No	Yes	No	Yes	No	Yes	No	No	No	No	Yes
2015-16	10	2016	Rest	Rest	Rest	47	No	No	No	Yes	No	Yes	No	Yes	Yes	No	No	No	Yes
2015-16	10	2016	Rest	Rest	Rest	53	No	Yes	No	Yes	Yes	Yes	Yes	Yes	No	No	No	No	Yes
2015-16	10	2016	Rest	Rest	Rest	56	No	Yes	No	Yes	Yes	Yes	Yes	Yes	Yes	No	No	No	Yes
2015-16	10	2016	Rest	Rest	Rest	3	No	Yes	No	Yes	Yes	Yes	No	No	No	No	No	No	Yes
2015-16	10	2016	Rest	Rest	Rest	5	No	Yes	No	Yes	Yes	Yes	No	No	No	No	No	No	Yes
2015-16	10	2016	Rest	Rest	Rest	1	No	Yes	No	Yes	Yes	No	No	No	No	No	No	No	Yes
2015-16	10	2016	Rest	Rest	Rest	33	Yes	Yes	Yes	Yes	Yes	Yes	Yes	Yes	No	No	Yes	No	Yes
2015-16	10	2016	Rest	Rest	Rest	42	Yes	Yes	Yes	Yes	Yes	Yes	Yes	Yes	No	No	Yes	No	Yes
2015-16	10	2016	Rest	Rest	Rest	69	Yes	Yes	Yes	Yes	Yes	Yes	Yes	Yes	Yes	Yes	Yes	No	Yes
2015-16	10	2016	Rest	Rest	Rest	2	Yes	Yes	Yes	Yes	Yes	Yes	No	Yes	No	No	Yes	No	Yes
2015-16	10	2016	Rest	Rest	Rest	2	Yes	Yes	Yes	Yes	Yes	Yes	No	No	Yes	No	Yes	No	Yes
2015-16	10	2016	Rest	Rest	Rest	8	Yes	Yes	Yes	Yes	Yes	No	No	No	No	No	Yes	No	Yes
2015-16	11	2016	Rest	Rest	Rest	13	No	No	No	Yes	No	No	Yes	Yes	Yes	No	No	No	Yes
2015-16	11	2016	Rest	Rest	Rest	14	No	Yes	No	Yes	Yes	Yes	Yes	Yes	Yes	No	No	No	Yes
2015-16	11	2016	Rest	Rest	Rest	52	No	Yes	No	Yes	Yes	Yes	Yes	Yes	No	No	No	No	Yes
2015-16	11	2016	Rest	Rest	Rest	52	No	Yes	No	Yes	Yes	Yes	Yes	Yes	Yes	No	No	No	Yes
2015-16	11	2016	Rest	Rest	Rest	5	Yes	No	Yes	Yes	No	Yes	No	No	Yes	No	Yes	No	Yes
2015-16	11	2016	Rest	Rest	Rest	26	Yes	Yes	Yes	Yes	Yes	Yes	Yes	Yes	Yes	No	Yes	No	Yes
2015-16	11	2016	Rest	Rest	Rest	11	Yes	Yes	Yes	Yes	Yes	Yes	No	Yes	Yes	No	Yes	No	Yes
2015-16	11	2016	Rest	Rest	Rest	36	Yes	Yes	Yes	Yes	Yes	Yes	No	Yes	Yes	No	Yes	No	Yes
2015-16	11	2016	Rest	Rest	Rest	40	Yes	Yes	Yes	Yes	Yes	Yes	No	Yes	Yes	No	Yes	No	Yes
2015-16	11	2016	Rest	Rest	Rest	2	Yes	Yes	Yes	Yes	Yes	Yes	No	No	No	No	Yes	No	Yes
2015-16	11	2016	Rest	Rest	Rest	6	Yes	Yes	Yes	Yes	Yes	No	No	No	No	No	Yes	No	Yes
2015-16	12	2016	Rest	Rest	Rest	61	No	Yes	No	Yes	Yes	Yes	No	Yes	No	No	No	No	Yes
2016-17	2	2017	Rest	Rest	Rest	56	No	No	No	No	Yes	Yes	Yes	Yes	Yes	No	No	No	Yes
2016-17	2	2017	Rest	Rest	Rest	56	No	No	No	No	No	Yes	No	Yes	No	No	No	No	Yes
2016-17	2	2017	Rest	Rest	Rest	1	No	Yes	No	Yes	Yes	Yes	No	No	Yes	No	No	No	Yes
2016-17	2	2017	Rest	Rest	Rest	5	No	Yes	No	Yes	Yes	Yes	No	No	No	No	No	No	Yes
2016-17	2	2017	Rest	Rest	Rest	9	No	Yes	No	Yes	Yes	Yes	No	No	No	No	No	No	Yes
2016-17	2	2017	Rest	Rest	Rest	53	No	Yes	No	Yes	Yes	Yes	No	No	No	No	No	No	Yes
2016-17	2	2017	Rest	Rest	Rest	30	No	No	No	Yes	No	Yes	Yes	Yes	No	No	Yes	No	Yes
2016-17	2	2017	Rest	Rest	Rest	6	No	No	No	Yes	No	No	No	Yes	No	No	Yes	No	Yes
2016-17	2	2017	Rest	Rest	Rest	0	No	No	No	Yes	No	Yes	No	No	No	No	Yes	No	Yes
2016-17	2	2017	Rest	Rest	Rest	22	Yes	No	Yes	Yes	No	Yes	No	Yes	Yes	No	Yes	No	Yes
2016-17	2	2017	Rest	Rest	Rest	10	Yes	Yes	Yes	Yes	Yes	Yes	Yes	Yes	Yes	No	Yes	No	Yes
2016-17	2	2017	Rest	Rest	Rest	13	Yes	Yes	Yes	Yes	Yes	Yes	Yes	Yes	No	No	Yes	No	Yes
2016-17	2	2017	Rest	Rest	Rest	12	Yes	Yes	Yes	Yes	Yes	Yes	Yes	Yes	Yes	No	Yes	No	Yes
2016-17	2	2017	Rest	Rest	Rest	43	Yes	Yes	Yes	Yes	Yes	Yes	Yes	Yes	No	No	Yes	No	Yes
2016-17	2	2017	Rest	Rest	Rest	58	Yes	Yes	Yes	Yes	Yes	Yes	Yes	Yes	Yes	Yes	Yes	No	Yes
2016-17	2	2017	Rest	Rest	Rest	54	Yes	Yes	Yes	Yes	Yes	Yes	Yes	Yes	Yes	No	Yes	No	Yes
2016-17	2	2017	Rest	Rest	Rest	8	Yes	Yes	Yes	Yes	Yes	Yes	No	Yes	Yes	No	Yes	No	Yes
2016-17	2	2017	Rest	Rest	Rest	5	Yes	Yes	Yes	Yes	Yes	Yes	No	Yes	Yes	No	Yes	No	Yes
2016-17	2	2017	Rest	Rest	Rest	58	Yes	Yes	Yes	Yes	Yes	Yes	No	Yes	No	No	Yes	No	Yes
2016-17	2	2017	Rest	Rest	Rest	37	Yes	Yes	Yes	Yes	Yes	Yes	No	Yes	Yes	No	Yes	No	Yes
2016-17	2	2017	Rest	Rest	Rest	48	Yes	Yes	Yes	Yes	Yes	Yes	No	Yes	Yes	No	Yes	No	Yes
2016-17	2	2017	Rest	Rest	Rest	7	Yes	Yes	Yes	Yes	Yes	Yes	Yes	No	Yes	No	Yes	No	Yes
2016-17	2	2017	Rest	Rest	Rest	66	Yes	Yes	Yes	Yes	Yes	Yes	Yes	No	No	No	Yes	No	Yes
2016-17	2	2017	Rest	Rest	Rest	1	Yes	Yes	Yes	Yes	Yes	Yes	No	No	No	No	Yes	No	Yes
2016-17	3	2017	Rest	Rest	Rest	46	No	No	No	Yes	No	Yes	No	Yes	No	No	No	No	Yes
2016-17	3	2017	Rest	Rest	Rest	58	No	No	No	No	Yes	Yes	Yes	No	Yes	No	No	No	Yes
2016-17	3	2017	Rest	Rest	Rest	4	No	Yes	No	Yes	Yes	Yes	No	Yes	Yes	No	No	No	Yes
2016-17	3	2017	Rest	Rest	Rest	48	No	Yes	No	Yes	Yes	Yes	No	Yes	Yes	No	No	No	Yes
2016-17	3	2017	Rest	Rest	Rest	53	No	Yes	No	Yes	Yes	No	No	Yes	No	No	No	No	Yes
2016-17	3	2017	Rest	Rest	Rest	10	No	Yes	No	Yes	Yes	Yes	Yes	No	No	No	No	No	Yes
2016-17	3	2017	Rest	Rest	Rest	3	No	Yes	No	Yes	Yes	Yes	No	No	Yes	No	No	No	Yes
2016-17	3	2017	Rest	Rest	Rest	4	No	Yes	No	Yes	Yes	Yes	No	No	Yes	No	No	No	Yes
2016-17	3	2017	Rest	Rest	Rest	12	No	Yes	No	Yes	Yes	Yes	No	No	Yes	No	No	No	Yes
2016-17	3	2017	Rest	Rest	Rest	2	No	Yes	No	Yes	Yes	No	No	No	No	No	No	No	Yes
2016-17	3	2017	Rest	Rest	Rest	3	No	Yes	No	Yes	Yes	No	No	No	No	No	No	No	Yes
2016-17	3	2017	Rest	Rest	Rest	6	No	Yes	No	Yes	Yes	No	No	No	No	No	No	No	Yes
2016-17	3	2017	Rest	Rest	Rest	10	No	Yes	No	Yes	Yes	No	No	No	No	Yes	No	No	Yes
2016-17	3	2017	Rest	Rest	Rest	7	No	Yes	No	Yes	Yes	No	No	No	Yes	No	No	No	Yes
2016-17	3	2017	Rest	Rest	Rest	18	No	Yes	No	Yes	Yes	No	No	No	Yes	No	No	No	Yes
2016-17	3	2017	Rest	Rest	Rest	38	Yes	No	Yes	No	Yes	Yes	Yes	Yes	No	No	Yes	No	Yes
2016-17	3	2017	Rest	Rest	Rest	9	Yes	Yes	Yes	Yes	Yes	Yes	Yes	Yes	Yes	No	Yes	No	Yes
2016-17	3	2017	Rest	Rest	Rest	12	Yes	Yes	Yes	Yes	Yes	Yes	Yes	Yes	Yes	No	Yes	No	Yes
2016-17	3	2017	Rest	Rest	Rest	13	Yes	Yes	Yes	Yes	Yes	Yes	Yes	Yes	Yes	No	Yes	No	Yes
2016-17	3	2017	Rest	Rest	Rest	24	Yes	Yes	Yes	Yes	Yes	Yes	Yes	Yes	Yes	No	Yes	No	Yes
2016-17	3	2017	Rest	Rest	Rest	27	Yes	Yes	Yes	Yes	Yes	Yes	Yes	Yes	No	No	Yes	No	Yes
2016-17	3	2017	Rest	Rest	Rest	23	Yes	Yes	Yes	Yes	Yes	Yes	Yes	Yes	No	No	Yes	No	Yes
2016-17	3	2017	Rest	Rest	Rest	7	Yes	Yes	Yes	Yes	Yes	Yes	No	Yes	Yes	Yes	Yes	No	Yes
2016-17	3	2017	Rest	Rest	Rest	66	Yes	Yes	Yes	Yes	Yes	Yes	No	Yes	Yes	No	Yes	No	Yes
2016-17	3	2017	Rest	Rest	Rest	9	Yes	Yes	Yes	Yes	Yes	Yes	Yes	No	Yes	No	Yes	No	Yes
2016-17	3	2017	Rest	Rest	Rest	0	Yes	Yes	Yes	Yes	Yes	Yes	No	No	No	No	Yes	No	Yes
2016-17	3	2017	Rest	Rest	Rest	2	Yes	Yes	Yes	Yes	Yes	Yes	No	No	No	No	Yes	No	Yes
2016-17	3	2017	Rest	Rest	Rest	2	Yes	Yes	Yes	Yes	Yes	Yes	No	No	No	No	Yes	No	Yes
2016-17	3	2017	Rest	Rest	Rest	47	Yes	Yes	Yes	Yes	Yes	Yes	No	No	No	No	Yes	No	Yes
2016-17	3	2017	Rest	Rest	Rest	1	Yes	Yes	Yes	Yes	Yes	No	No	No	Yes	No	Yes	No	Yes
2016-17	3	2017	Rest	Rest	Rest	3	Yes	Yes	Yes	Yes	Yes	No	No	No	Yes	No	Yes	No	Yes
2016-17	4	2017	Rest	Rest	Rest	45	No	No	No	Yes	No	Yes	Yes	Yes	Yes	No	No	No	Yes
2016-17	4	2017	Rest	Rest	Rest	42	No	No	No	No	Yes	Yes	No	Yes	No	No	No	No	Yes
2016-17	4	2017	Rest	Rest	Rest	6	No	No	No	No	Yes	No	Yes	No	Yes	No	No	No	Yes
2016-17	4	2017	Rest	Rest	Rest	4	No	Yes	No	Yes	Yes	No	No	Yes	No	No	No	No	Yes
2016-17	4	2017	Rest	Rest	Rest	5	No	Yes	No	Yes	Yes	No	Yes	No	Yes	No	No	No	Yes
2016-17	4	2017	Rest	Rest	Rest	3	No	Yes	No	Yes	Yes	Yes	No	No	No	No	No	No	Yes
2016-17	4	2017	Rest	Rest	Rest	30	No	Yes	No	Yes	Yes	Yes	No	No	Yes	No	No	No	Yes
2016-17	4	2017	Rest	Rest	Rest	10	No	Yes	No	Yes	Yes	No	No	No	No	No	No	No	Yes
2016-17	4	2017	Rest	Rest	Rest	46	Yes	No	Yes	No	Yes	Yes	No	Yes	No	No	Yes	No	Yes
2016-17	4	2017	Rest	Rest	Rest	7	Yes	Yes	Yes	Yes	Yes	Yes	Yes	Yes	Yes	No	Yes	No	Yes
2016-17	4	2017	Rest	Rest	Rest	9	Yes	Yes	Yes	Yes	Yes	Yes	Yes	Yes	No	No	Yes	No	Yes
2016-17	4	2017	Rest	Rest	Rest	13	Yes	Yes	Yes	Yes	Yes	Yes	Yes	Yes	Yes	No	Yes	No	Yes
2016-17	4	2017	Rest	Rest	Rest	31	Yes	Yes	Yes	Yes	Yes	Yes	Yes	Yes	Yes	No	Yes	No	Yes
2016-17	4	2017	Rest	Rest	Rest	56	Yes	Yes	Yes	Yes	Yes	Yes	No	Yes	No	No	Yes	No	Yes
2016-17	4	2017	Rest	Rest	Rest	42	Yes	Yes	Yes	Yes	Yes	Yes	No	Yes	Yes	No	Yes	No	Yes
2016-17	4	2017	Rest	Rest	Rest	2	Yes	Yes	Yes	Yes	Yes	Yes	No	No	No	No	Yes	No	Yes
2016-17	4	2017	Rest	Rest	Rest	7	Yes	Yes	Yes	Yes	Yes	Yes	No	No	No	No	Yes	No	Yes
2016-17	5	2017	Rest	Rest	Rest	12	No	No	No	Yes	No	Yes	Yes	Yes	Yes	No	No	No	Yes
2016-17	5	2017	Rest	Rest	Rest	4	No	No	No	Yes	No	No	Yes	No	No	No	No	No	Yes
2016-17	5	2017	Rest	Rest	Rest	14	No	Yes	No	Yes	Yes	Yes	Yes	Yes	Yes	No	No	No	Yes
2016-17	5	2017	Rest	Rest	Rest	57	No	Yes	No	Yes	Yes	Yes	Yes	Yes	No	No	No	No	Yes
2016-17	5	2017	Rest	Rest	Rest	11	No	Yes	No	Yes	Yes	No	Yes	Yes	Yes	No	No	No	Yes
2016-17	5	2017	Rest	Rest	Rest	48	No	Yes	No	Yes	Yes	No	Yes	Yes	No	No	No	No	Yes
2016-17	5	2017	Rest	Rest	Rest	44	No	Yes	No	Yes	Yes	Yes	Yes	No	Yes	No	No	No	Yes
2016-17	5	2017	Rest	Rest	Rest	1	No	Yes	No	Yes	Yes	Yes	No	No	No	No	No	No	Yes
2016-17	5	2017	Rest	Rest	Rest	5	Yes	Yes	Yes	Yes	Yes	Yes	Yes	Yes	No	No	Yes	No	Yes
2016-17	5	2017	Rest	Rest	Rest	9	Yes	Yes	Yes	Yes	Yes	Yes	Yes	Yes	Yes	No	Yes	No	Yes
2016-17	5	2017	Rest	Rest	Rest	30	Yes	Yes	Yes	Yes	Yes	Yes	Yes	Yes	Yes	No	Yes	No	Yes
2016-17	5	2017	Rest	Rest	Rest	56	Yes	Yes	Yes	Yes	Yes	Yes	Yes	Yes	Yes	Yes	Yes	No	Yes
2016-17	5	2017	Rest	Rest	Rest	7	Yes	Yes	Yes	Yes	Yes	Yes	No	Yes	Yes	No	Yes	No	Yes
2016-17	5	2017	Rest	Rest	Rest	37	Yes	Yes	Yes	Yes	Yes	Yes	No	Yes	No	No	Yes	No	Yes
2016-17	5	2017	Rest	Rest	Rest	9	Yes	Yes	Yes	Yes	Yes	Yes	Yes	No	No	No	Yes	No	Yes
2016-17	5	2017	Rest	Rest	Rest	3	Yes	Yes	Yes	Yes	Yes	Yes	No	No	Yes	No	Yes	No	Yes
2016-17	5	2017	Rest	Rest	Rest	58	Yes	Yes	Yes	Yes	Yes	Yes	No	No	Yes	No	Yes	No	Yes
2017-18	2	2018	Rest	Rest	Rest	29	No	Yes	No	Yes	Yes	No	No	Yes	No	No	No	No	Yes
2017-18	2	2018	Rest	Rest	Rest	24	No	No	No	No	No	Yes	No	Yes	No	No	Yes	No	Yes
2017-18	2	2018	Rest	Rest	Rest	14	No	No	No	Yes	No	Yes	Yes	No	No	No	Yes	No	Yes
2017-18	2	2018	Rest	Rest	Rest	8	Yes	Yes	Yes	Yes	Yes	Yes	Yes	Yes	No	No	Yes	No	Yes
2017-18	2	2018	Rest	Rest	Rest	47	Yes	Yes	Yes	Yes	Yes	Yes	Yes	Yes	No	No	Yes	No	Yes
2017-18	2	2018	Rest	Rest	Rest	46	Yes	Yes	Yes	Yes	Yes	Yes	Yes	Yes	Yes	No	Yes	No	Yes
2017-18	2	2018	Rest	Rest	Rest	8	Yes	Yes	Yes	Yes	Yes	Yes	No	Yes	No	No	Yes	No	Yes
2017-18	2	2018	Rest	Rest	Rest	2	Yes	Yes	Yes	Yes	Yes	Yes	No	No	No	No	Yes	No	Yes
2017-18	2	2018	Rest	Rest	Rest	2	Yes	Yes	Yes	Yes	Yes	Yes	No	No	No	No	Yes	No	Yes
2017-18	2	2018	Rest	Rest	Rest	5	Yes	Yes	Yes	Yes	Yes	Yes	No	No	No	No	Yes	No	Yes
2017-18	3	2018	Rest	Rest	Rest	39	No	No	No	Yes	No	Yes	No	Yes	Yes	No	No	No	Yes
2017-18	3	2018	Rest	Rest	Rest	5	No	Yes	No	Yes	Yes	Yes	Yes	Yes	Yes	No	No	No	Yes
2017-18	3	2018	Rest	Rest	Rest	20	No	Yes	No	Yes	Yes	Yes	Yes	Yes	No	No	No	No	Yes
2017-18	3	2018	Rest	Rest	Rest	41	No	Yes	No	Yes	Yes	Yes	Yes	Yes	No	No	No	No	Yes
2017-18	3	2018	Rest	Rest	Rest	55	No	Yes	No	Yes	Yes	Yes	Yes	Yes	Yes	No	No	No	Yes
2017-18	3	2018	Rest	Rest	Rest	6	No	Yes	No	Yes	Yes	Yes	No	No	No	No	No	No	Yes
2017-18	3	2018	Rest	Rest	Rest	6	No	Yes	No	Yes	Yes	Yes	No	No	Yes	No	No	No	Yes
2017-18	3	2018	Rest	Rest	Rest	51	No	No	No	Yes	No	Yes	Yes	Yes	No	No	Yes	No	Yes
2017-18	3	2018	Rest	Rest	Rest	2	Yes	Yes	Yes	Yes	Yes	Yes	Yes	Yes	Yes	No	Yes	No	Yes
2017-18	3	2018	Rest	Rest	Rest	17	Yes	Yes	Yes	Yes	Yes	Yes	Yes	Yes	No	No	Yes	No	Yes
2017-18	3	2018	Rest	Rest	Rest	33	Yes	Yes	Yes	Yes	Yes	Yes	Yes	Yes	Yes	No	Yes	No	Yes
2017-18	3	2018	Rest	Rest	Rest	46	Yes	Yes	Yes	Yes	Yes	Yes	Yes	Yes	No	No	Yes	No	Yes
2017-18	3	2018	Rest	Rest	Rest	12	Yes	Yes	Yes	Yes	Yes	Yes	Yes	No	No	No	Yes	No	Yes
2017-18	3	2018	Rest	Rest	Rest	5	Yes	Yes	Yes	Yes	Yes	Yes	No	No	Yes	No	Yes	No	Yes
2017-18	3	2018	Rest	Rest	Rest	6	Yes	Yes	Yes	Yes	Yes	Yes	No	No	Yes	No	Yes	No	Yes
2017-18	4	2018	Rest	Rest	Rest	1	No	No	No	Yes	No	Yes	No	Yes	No	No	No	No	Yes
2017-18	4	2018	Rest	Rest	Rest	42	No	No	No	Yes	No	No	No	Yes	Yes	No	No	No	Yes
2017-18	4	2018	Rest	Rest	Rest	2	No	No	No	Yes	No	Yes	No	No	No	No	No	No	Yes
2017-18	4	2018	Rest	Rest	Rest	3	No	Yes	No	Yes	Yes	Yes	Yes	Yes	Yes	No	No	No	Yes
2017-18	4	2018	Rest	Rest	Rest	3	No	Yes	No	Yes	Yes	Yes	No	Yes	No	No	No	No	Yes
2017-18	4	2018	Rest	Rest	Rest	36	No	Yes	No	Yes	Yes	Yes	No	Yes	Yes	No	No	No	Yes
2017-18	4	2018	Rest	Rest	Rest	54	No	Yes	No	Yes	Yes	Yes	No	Yes	Yes	No	No	No	Yes
2017-18	4	2018	Rest	Rest	Rest	6	No	Yes	No	Yes	Yes	Yes	No	No	Yes	No	No	No	Yes
2017-18	4	2018	Rest	Rest	Rest	25	No	No	No	Yes	No	Yes	Yes	No	No	No	Yes	No	Yes
2017-18	4	2018	Rest	Rest	Rest	54	Yes	No	Yes	Yes	No	Yes	Yes	Yes	Yes	No	Yes	No	Yes
2017-18	4	2018	Rest	Rest	Rest	31	Yes	No	Yes	Yes	No	Yes	No	Yes	Yes	No	Yes	No	Yes
2017-18	4	2018	Rest	Rest	Rest	57	Yes	Yes	Yes	Yes	Yes	Yes	Yes	Yes	No	No	Yes	No	Yes
2017-18	4	2018	Rest	Rest	Rest	24	Yes	Yes	Yes	Yes	Yes	Yes	Yes	Yes	Yes	No	Yes	No	Yes
2017-18	4	2018	Rest	Rest	Rest	57	Yes	Yes	Yes	Yes	Yes	Yes	Yes	Yes	No	No	Yes	No	Yes
2017-18	4	2018	Rest	Rest	Rest	20	Yes	Yes	Yes	Yes	Yes	Yes	No	Yes	No	No	Yes	No	Yes
2017-18	4	2018	Rest	Rest	Rest	43	Yes	Yes	Yes	Yes	Yes	Yes	No	Yes	No	No	Yes	No	Yes
2017-18	4	2018	Rest	Rest	Rest	48	Yes	Yes	Yes	Yes	Yes	Yes	No	Yes	Yes	No	Yes	No	Yes
2017-18	4	2018	Rest	Rest	Rest	54	Yes	Yes	Yes	Yes	Yes	No	No	Yes	No	No	Yes	No	Yes
2017-18	4	2018	Rest	Rest	Rest	14	Yes	Yes	Yes	Yes	Yes	Yes	Yes	No	No	No	Yes	No	Yes
2017-18	4	2018	Rest	Rest	Rest	55	Yes	Yes	Yes	Yes	Yes	Yes	Yes	No	Yes	No	Yes	No	Yes
2017-18	4	2018	Rest	Rest	Rest	3	Yes	Yes	Yes	Yes	Yes	Yes	No	No	No	No	Yes	No	Yes
2017-18	4	2018	Rest	Rest	Rest	18	Yes	Yes	Yes	Yes	Yes	Yes	No	No	Yes	No	Yes	No	Yes
2017-18	5	2018	Rest	Rest	Rest	4	No	No	No	Yes	No	Yes	Yes	Yes	No	No	Yes	No	Yes
2017-18	5	2018	Rest	Rest	Rest	37	No	No	No	Yes	No	Yes	Yes	No	No	No	Yes	No	Yes
2017-18	5	2018	Rest	Rest	Rest	7	Yes	Yes	Yes	Yes	Yes	Yes	Yes	Yes	No	No	Yes	No	Yes
2017-18	5	2018	Rest	Rest	Rest	5	Yes	Yes	Yes	Yes	Yes	Yes	Yes	Yes	Yes	No	Yes	No	Yes
2017-18	5	2018	Rest	Rest	Rest	43	Yes	Yes	Yes	Yes	Yes	Yes	Yes	Yes	Yes	No	Yes	No	Yes
2017-18	5	2018	Rest	Rest	Rest	63	Yes	Yes	Yes	Yes	Yes	Yes	Yes	Yes	No	No	Yes	No	Yes
2017-18	5	2018	Rest	Rest	Rest	35	Yes	Yes	Yes	Yes	Yes	Yes	No	Yes	No	No	Yes	No	Yes
2017-18	5	2018	Rest	Rest	Rest	26	Yes	Yes	Yes	Yes	Yes	Yes	No	Yes	No	No	Yes	No	Yes
2017-18	5	2018	Rest	Rest	Rest	6	Yes	Yes	Yes	Yes	Yes	Yes	Yes	No	Yes	No	Yes	No	Yes
2017-18	6	2018	Rest	Rest	Rest	12	No	Yes	No	Yes	Yes	Yes	Yes	Yes	Yes	No	No	No	Yes
2017-18	6	2018	Rest	Rest	Rest	39	No	Yes	No	Yes	Yes	Yes	Yes	Yes	Yes	No	No	No	Yes
2017-18	6	2018	Rest	Rest	Rest	20	Yes	No	Yes	Yes	No	Yes	No	Yes	Yes	No	Yes	No	Yes
2017-18	6	2018	Rest	Rest	Rest	7	Yes	Yes	Yes	Yes	Yes	Yes	Yes	Yes	Yes	No	Yes	No	Yes
2017-18	6	2018	Rest	Rest	Rest	46	Yes	Yes	Yes	Yes	Yes	Yes	Yes	Yes	No	No	Yes	No	Yes
2017-18	6	2018	Rest	Rest	Rest	57	Yes	Yes	Yes	Yes	Yes	Yes	Yes	Yes	No	No	Yes	No	Yes
2017-18	6	2018	Rest	Rest	Rest	5	Yes	Yes	Yes	Yes	Yes	Yes	Yes	No	No	No	Yes	No	Yes
2017-18	6	2018	Rest	Rest	Rest	1	Yes	Yes	Yes	Yes	Yes	Yes	No	No	No	No	Yes	No	Yes
2017-18	6	2018	Rest	Rest	Rest	6	Yes	Yes	Yes	Yes	Yes	Yes	No	No	Yes	Yes	Yes	No	Yes
2017-18	6	2018	Rest	Rest	Rest	6	Yes	Yes	Yes	Yes	Yes	No	No	No	No	No	Yes	No	Yes
2017-18	7	2018	Rest	Rest	Rest	54	No	No	No	Yes	No	Yes	Yes	Yes	Yes	No	No	No	Yes
2017-18	7	2018	Rest	Rest	Rest	28	No	Yes	No	Yes	Yes	Yes	Yes	Yes	Yes	No	No	No	Yes
2017-18	7	2018	Rest	Rest	Rest	25	No	Yes	No	Yes	Yes	Yes	No	Yes	Yes	No	No	No	Yes
2017-18	7	2018	Rest	Rest	Rest	5	No	Yes	No	Yes	Yes	Yes	Yes	No	No	No	No	No	Yes
2017-18	7	2018	Rest	Rest	Rest	42	No	No	No	Yes	No	Yes	Yes	Yes	No	No	Yes	No	Yes
2017-18	7	2018	Rest	Rest	Rest	14	No	No	No	Yes	No	Yes	No	Yes	No	No	Yes	No	Yes
2017-18	7	2018	Rest	Rest	Rest	59	Yes	No	Yes	Yes	No	Yes	No	Yes	Yes	No	Yes	No	Yes
2017-18	7	2018	Rest	Rest	Rest	48	Yes	Yes	Yes	Yes	Yes	Yes	Yes	Yes	No	No	Yes	No	Yes
2017-18	7	2018	Rest	Rest	Rest	59	Yes	Yes	Yes	Yes	Yes	Yes	Yes	Yes	No	No	Yes	No	Yes
2017-18	7	2018	Rest	Rest	Rest	28	Yes	Yes	Yes	Yes	Yes	Yes	Yes	Yes	Yes	No	Yes	No	Yes
2017-18	7	2018	Rest	Rest	Rest	34	Yes	Yes	Yes	Yes	Yes	Yes	Yes	Yes	Yes	No	Yes	No	Yes
2017-18	7	2018	Rest	Rest	Rest	29	Yes	Yes	Yes	Yes	Yes	Yes	No	Yes	Yes	No	Yes	No	Yes
2017-18	8	2018	Rest	Rest	Rest	74	No	Yes	No	Yes	Yes	Yes	Yes	Yes	No	No	No	No	Yes
2017-18	8	2018	Rest	Rest	Rest	16	No	Yes	No	Yes	Yes	Yes	No	Yes	No	No	No	No	Yes
2017-18	8	2018	Rest	Rest	Rest	12	No	Yes	No	Yes	Yes	Yes	Yes	No	Yes	No	No	No	Yes
2017-18	8	2018	Rest	Rest	Rest	2	Yes	Yes	Yes	Yes	Yes	Yes	No	Yes	Yes	No	Yes	No	Yes
2017-18	8	2018	Rest	Rest	Rest	13	Yes	Yes	Yes	Yes	Yes	Yes	No	Yes	No	No	Yes	No	Yes
2017-18	8	2018	Rest	Rest	Rest	29	Yes	Yes	Yes	Yes	Yes	Yes	No	Yes	Yes	No	Yes	No	Yes
2017-18	8	2018	Rest	Rest	Rest	41	Yes	Yes	Yes	Yes	Yes	Yes	No	Yes	Yes	No	Yes	No	Yes
2017-18	8	2018	Rest	Rest	Rest	5	Yes	Yes	Yes	Yes	Yes	No	No	No	No	No	Yes	No	Yes
2017-18	9	2018	Rest	Rest	Rest	21	No	Yes	No	Yes	Yes	Yes	No	Yes	Yes	No	No	No	Yes
2017-18	9	2018	Rest	Rest	Rest	4	No	Yes	No	Yes	Yes	Yes	No	No	Yes	No	No	No	Yes
2017-18	9	2018	Rest	Rest	Rest	45	No	Yes	No	Yes	Yes	Yes	No	No	No	Yes	No	No	Yes
2017-18	9	2018	Rest	Rest	Rest	33	No	No	No	Yes	No	Yes	No	Yes	No	No	Yes	No	Yes
2017-18	9	2018	Rest	Rest	Rest	8	No	No	No	Yes	No	Yes	Yes	No	No	No	Yes	No	Yes
2017-18	9	2018	Rest	Rest	Rest	12	Yes	Yes	Yes	Yes	Yes	Yes	Yes	Yes	No	No	Yes	No	Yes
2017-18	9	2018	Rest	Rest	Rest	24	Yes	Yes	Yes	Yes	Yes	Yes	Yes	Yes	Yes	No	Yes	No	Yes
2017-18	9	2018	Rest	Rest	Rest	43	Yes	Yes	Yes	Yes	Yes	Yes	Yes	Yes	No	No	Yes	No	Yes
2017-18	9	2018	Rest	Rest	Rest	36	Yes	Yes	Yes	Yes	Yes	Yes	No	Yes	Yes	No	Yes	No	Yes
2017-18	9	2018	Rest	Rest	Rest	12	Yes	Yes	Yes	Yes	Yes	Yes	Yes	No	No	No	Yes	No	Yes
2017-18	9	2018	Rest	Rest	Rest	2	Yes	Yes	Yes	Yes	Yes	Yes	No	No	No	No	Yes	No	Yes
2017-18	9	2018	Rest	Rest	Rest	4	Yes	Yes	Yes	Yes	Yes	Yes	No	No	Yes	No	Yes	No	Yes
2017-18	9	2018	Rest	Rest	Rest	10	Yes	Yes	Yes	Yes	Yes	Yes	No	No	No	No	Yes	No	Yes
2010-11	52	2010	First two	First	First three	11	Yes	Yes	Yes	Yes	Yes	Yes	No	No	Yes	No	Yes	Yes	Yes
2011-12	4	2012	First two	First	First three	4	No	Yes	No	Yes	Yes	Yes	No	No	No	No	No	Yes	Yes
2013-14	2	2014	First two	First	First three	76	Yes	Yes	Yes	Yes	Yes	Yes	Yes	Yes	No	No	Yes	Yes	Yes
2014-15	3	2015	First two	First	First three	74	Yes	No	Yes	No	Yes	Yes	No	Yes	No	No	Yes	Yes	Yes
2014-15	3	2015	First two	First	First three	11	Yes	Yes	Yes	Yes	Yes	Yes	Yes	Yes	No	No	Yes	Yes	Yes
2014-15	3	2015	First two	First	First three	15	Yes	Yes	Yes	Yes	Yes	Yes	Yes	Yes	Yes	No	Yes	Yes	Yes
2015-16	4	2016	First two	First	First three	60	Yes	Yes	Yes	Yes	Yes	Yes	No	Yes	No	No	Yes	Yes	Yes
2016-17	51	2016	First two	First	First three	52	No	Yes	No	Yes	Yes	Yes	Yes	Yes	Yes	No	No	Yes	Yes
2016-17	51	2016	First two	First	First three	66	No	Yes	No	Yes	Yes	Yes	Yes	Yes	Yes	No	No	Yes	Yes
2016-17	51	2016	First two	First	First three	13	Yes	Yes	Yes	Yes	Yes	Yes	No	No	Yes	No	Yes	Yes	Yes
2010-11	1	2011	First two	Rest	First three	50	Yes	Yes	Yes	Yes	Yes	Yes	Yes	Yes	Yes	No	Yes	Yes	Yes
2010-11	1	2011	First two	Rest	First three	45	Yes	Yes	Yes	Yes	Yes	Yes	Yes	Yes	Yes	No	Yes	Yes	Yes
2010-11	1	2011	First two	Rest	First three	63	Yes	Yes	Yes	Yes	Yes	Yes	Yes	Yes	Yes	No	Yes	Yes	Yes
2011-12	5	2012	First two	Rest	First three	64	No	No	No	No	Yes	Yes	No	Yes	Yes	No	No	Yes	Yes
2011-12	5	2012	First two	Rest	First three	11	No	Yes	No	Yes	Yes	No	Yes	Yes	No	No	No	Yes	Yes
2011-12	5	2012	First two	Rest	First three	34	No	No	No	Yes	No	No	No	Yes	No	No	Yes	Yes	Yes
2011-12	5	2012	First two	Rest	First three	5	Yes	Yes	Yes	Yes	Yes	Yes	Yes	Yes	Yes	Yes	Yes	Yes	Yes
2012-13	4	2013	First two	Rest	First three	45	Yes	No	Yes	Yes	No	Yes	No	Yes	Yes	No	Yes	Yes	Yes
2012-13	4	2013	First two	Rest	First three	51	Yes	Yes	Yes	Yes	Yes	Yes	Yes	Yes	No	No	Yes	Yes	Yes
2013-14	3	2014	First two	Rest	First three	14	No	Yes	No	Yes	Yes	No	Yes	No	No	No	No	Yes	Yes
2013-14	3	2014	First two	Rest	First three	15	Yes	Yes	Yes	Yes	Yes	Yes	Yes	Yes	Yes	No	Yes	Yes	Yes
2013-14	3	2014	First two	Rest	First three	70	Yes	Yes	Yes	Yes	Yes	Yes	No	Yes	Yes	No	Yes	Yes	Yes
2013-14	3	2014	First two	Rest	First three	1	Yes	Yes	Yes	Yes	Yes	Yes	No	No	No	No	Yes	Yes	Yes
2015-16	5	2016	First two	Rest	First three	56	No	Yes	No	Yes	Yes	Yes	No	Yes	No	Yes	No	Yes	Yes
2015-16	5	2016	First two	Rest	First three	1	No	Yes	No	Yes	Yes	No	No	No	No	No	No	Yes	Yes
2015-16	5	2016	First two	Rest	First three	34	Yes	Yes	Yes	Yes	Yes	Yes	No	Yes	Yes	No	Yes	Yes	Yes
2015-16	5	2016	First two	Rest	First three	4	Yes	Yes	Yes	Yes	Yes	Yes	No	No	Yes	No	Yes	Yes	Yes
2016-17	52	2016	First two	Rest	First three	69	No	Yes	No	Yes	Yes	Yes	No	Yes	Yes	No	No	Yes	Yes
2016-17	52	2016	First two	Rest	First three	54	Yes	Yes	Yes	Yes	Yes	Yes	No	No	No	Yes	Yes	Yes	Yes
2017-18	52	2017	First two	Rest	First three	6	Yes	Yes	Yes	Yes	Yes	Yes	No	No	No	No	Yes	Yes	Yes
2009-10	45	2009	Rest	Rest	First three	25	Yes	Yes	Yes	Yes	Yes	Yes	Yes	Yes	No	No	Yes	Yes	Yes
2011-12	6	2012	Rest	Rest	First three	4	No	Yes	No	Yes	Yes	Yes	No	Yes	No	No	No	Yes	Yes
2011-12	6	2012	Rest	Rest	First three	29	No	Yes	No	Yes	Yes	Yes	No	Yes	No	No	No	Yes	Yes
2011-12	6	2012	Rest	Rest	First three	69	No	Yes	No	Yes	Yes	No	No	Yes	Yes	No	No	Yes	Yes
2011-12	6	2012	Rest	Rest	First three	2	No	Yes	No	Yes	Yes	Yes	No	No	No	No	No	Yes	Yes
2011-12	6	2012	Rest	Rest	First three	1	No	Yes	No	Yes	Yes	No	No	No	No	No	No	Yes	Yes
2011-12	6	2012	Rest	Rest	First three	4	Yes	Yes	Yes	Yes	Yes	Yes	Yes	Yes	Yes	No	Yes	Yes	Yes
2011-12	6	2012	Rest	Rest	First three	72	Yes	Yes	Yes	Yes	Yes	Yes	No	Yes	Yes	No	Yes	Yes	Yes
2013-14	4	2014	Rest	Rest	First three	13	No	Yes	No	Yes	Yes	Yes	Yes	Yes	Yes	Yes	No	Yes	Yes
2013-14	4	2014	Rest	Rest	First three	57	Yes	Yes	Yes	Yes	Yes	Yes	Yes	Yes	No	No	Yes	Yes	Yes
2013-14	4	2014	Rest	Rest	First three	63	Yes	Yes	Yes	Yes	Yes	Yes	Yes	Yes	Yes	No	Yes	Yes	Yes
2014-15	5	2015	Rest	Rest	First three	34	No	Yes	No	Yes	Yes	No	Yes	Yes	Yes	No	No	Yes	Yes
2015-16	6	2016	Rest	Rest	First three	31	No	Yes	No	Yes	Yes	Yes	Yes	Yes	Yes	No	No	Yes	Yes
2015-16	6	2016	Rest	Rest	First three	37	Yes	No	Yes	Yes	No	Yes	Yes	Yes	No	Yes	Yes	Yes	Yes
2015-16	6	2016	Rest	Rest	First three	52	Yes	Yes	Yes	Yes	Yes	Yes	Yes	No	No	No	Yes	Yes	Yes
2016-17	1	2017	Rest	Rest	First three	32	No	Yes	No	Yes	Yes	Yes	No	Yes	Yes	No	No	Yes	Yes
2016-17	1	2017	Rest	Rest	First three	8	Yes	No	Yes	No	Yes	Yes	No	No	No	No	Yes	Yes	Yes
2009-10	46	2009	Rest	Rest	Rest	11	No	Yes	No	Yes	Yes	Yes	Yes	Yes	Yes	No	No	Yes	Yes
2009-10	46	2009	Rest	Rest	Rest	49	No	Yes	No	Yes	Yes	Yes	Yes	No	No	No	No	Yes	Yes
2009-10	46	2009	Rest	Rest	Rest	14	No	Yes	No	Yes	Yes	No	No	No	Yes	No	No	Yes	Yes
2009-10	46	2009	Rest	Rest	Rest	10	Yes	Yes	Yes	Yes	Yes	Yes	Yes	Yes	Yes	No	Yes	Yes	Yes
2009-10	46	2009	Rest	Rest	Rest	7	Yes	Yes	Yes	Yes	Yes	Yes	Yes	Yes	No	No	Yes	Yes	Yes
2009-10	46	2009	Rest	Rest	Rest	17	Yes	Yes	Yes	Yes	Yes	Yes	Yes	Yes	Yes	No	Yes	Yes	Yes
2009-10	46	2009	Rest	Rest	Rest	30	Yes	Yes	Yes	Yes	Yes	Yes	No	Yes	Yes	No	Yes	Yes	Yes
2009-10	46	2009	Rest	Rest	Rest	10	Yes	Yes	Yes	Yes	Yes	Yes	Yes	No	No	Yes	Yes	Yes	Yes
2009-10	46	2009	Rest	Rest	Rest	9	Yes	Yes	Yes	Yes	Yes	No	Yes	No	Yes	No	Yes	Yes	Yes
2009-10	47	2009	Rest	Rest	Rest	14	No	Yes	No	Yes	Yes	Yes	Yes	Yes	Yes	No	No	Yes	Yes
2009-10	47	2009	Rest	Rest	Rest	5	No	Yes	No	Yes	Yes	No	Yes	No	No	No	No	Yes	Yes
2009-10	47	2009	Rest	Rest	Rest	64	Yes	Yes	Yes	Yes	Yes	Yes	Yes	Yes	No	No	Yes	Yes	Yes
2009-10	47	2009	Rest	Rest	Rest	12	Yes	Yes	Yes	Yes	Yes	No	Yes	No	No	No	Yes	Yes	Yes
2009-10	47	2009	Rest	Rest	Rest	6	Yes	Yes	Yes	Yes	Yes	Yes	No	No	No	No	Yes	Yes	Yes
2010-11	3	2011	Rest	Rest	Rest	60	No	Yes	No	Yes	Yes	Yes	Yes	Yes	No	Yes	No	Yes	Yes
2010-11	3	2011	Rest	Rest	Rest	3	Yes	Yes	Yes	Yes	Yes	No	No	No	Yes	No	Yes	Yes	Yes
2010-11	6	2011	Rest	Rest	Rest	64	No	Yes	No	Yes	Yes	Yes	No	No	No	No	No	Yes	Yes
2010-11	8	2011	Rest	Rest	Rest	18	Yes	Yes	Yes	Yes	Yes	Yes	Yes	Yes	Yes	No	Yes	Yes	Yes
2011-12	7	2012	Rest	Rest	Rest	38	No	Yes	No	Yes	Yes	Yes	Yes	Yes	Yes	Yes	No	Yes	Yes
2011-12	7	2012	Rest	Rest	Rest	71	No	No	No	Yes	No	Yes	No	Yes	No	No	Yes	Yes	Yes
2011-12	7	2012	Rest	Rest	Rest	48	Yes	No	Yes	No	Yes	Yes	Yes	Yes	No	No	Yes	Yes	Yes
2011-12	7	2012	Rest	Rest	Rest	7	Yes	No	Yes	No	No	Yes	No	No	Yes	No	Yes	Yes	Yes
2011-12	7	2012	Rest	Rest	Rest	55	Yes	Yes	Yes	Yes	Yes	Yes	Yes	Yes	Yes	No	Yes	Yes	Yes
2011-12	8	2012	Rest	Rest	Rest	59	No	Yes	No	Yes	Yes	Yes	No	Yes	No	No	No	Yes	Yes
2011-12	8	2012	Rest	Rest	Rest	74	No	Yes	No	Yes	Yes	Yes	No	Yes	No	Yes	No	Yes	Yes
2011-12	8	2012	Rest	Rest	Rest	34	Yes	Yes	Yes	Yes	Yes	Yes	Yes	Yes	Yes	No	Yes	Yes	Yes
2011-12	8	2012	Rest	Rest	Rest	72	Yes	Yes	Yes	Yes	Yes	Yes	No	Yes	No	No	Yes	Yes	Yes
2011-12	8	2012	Rest	Rest	Rest	12	Yes	Yes	Yes	Yes	Yes	Yes	No	No	Yes	No	Yes	Yes	Yes
2011-12	9	2012	Rest	Rest	Rest	50	No	Yes	No	Yes	Yes	Yes	No	Yes	No	No	No	Yes	Yes
2011-12	9	2012	Rest	Rest	Rest	2	No	Yes	No	Yes	Yes	No	No	No	No	No	No	Yes	Yes
2011-12	9	2012	Rest	Rest	Rest	36	No	No	No	Yes	No	Yes	Yes	Yes	No	No	Yes	Yes	Yes
2011-12	9	2012	Rest	Rest	Rest	49	Yes	Yes	Yes	Yes	Yes	Yes	Yes	Yes	No	No	Yes	Yes	Yes
2011-12	9	2012	Rest	Rest	Rest	30	Yes	Yes	Yes	Yes	Yes	Yes	Yes	Yes	Yes	Yes	Yes	Yes	Yes
2011-12	9	2012	Rest	Rest	Rest	90	Yes	Yes	Yes	Yes	Yes	Yes	No	Yes	No	No	Yes	Yes	Yes
2011-12	9	2012	Rest	Rest	Rest	70	Yes	Yes	Yes	Yes	Yes	Yes	Yes	No	No	No	Yes	Yes	Yes
2011-12	10	2012	Rest	Rest	Rest	58	No	Yes	No	Yes	Yes	Yes	No	Yes	Yes	No	No	Yes	Yes
2011-12	10	2012	Rest	Rest	Rest	4	No	Yes	No	Yes	Yes	Yes	No	No	No	No	No	Yes	Yes
2011-12	10	2012	Rest	Rest	Rest	84	Yes	No	Yes	No	Yes	Yes	Yes	No	No	Yes	Yes	Yes	Yes
2011-12	10	2012	Rest	Rest	Rest	10	Yes	Yes	Yes	Yes	Yes	Yes	Yes	Yes	No	No	Yes	Yes	Yes
2011-12	10	2012	Rest	Rest	Rest	71	Yes	Yes	Yes	Yes	Yes	Yes	Yes	Yes	Yes	Yes	Yes	Yes	Yes
2011-12	10	2012	Rest	Rest	Rest	57	Yes	Yes	Yes	Yes	Yes	Yes	No	Yes	No	No	Yes	Yes	Yes
2012-13	6	2013	Rest	Rest	Rest	57	No	No	No	Yes	No	Yes	Yes	No	No	No	No	Yes	Yes
2013-14	5	2014	Rest	Rest	Rest	8	No	Yes	No	Yes	Yes	No	No	Yes	Yes	Yes	No	Yes	Yes
2013-14	5	2014	Rest	Rest	Rest	20	Yes	Yes	Yes	Yes	Yes	Yes	Yes	Yes	Yes	Yes	Yes	Yes	Yes
2013-14	5	2014	Rest	Rest	Rest	12	Yes	Yes	Yes	Yes	Yes	Yes	Yes	No	No	No	Yes	Yes	Yes
2013-14	5	2014	Rest	Rest	Rest	64	Yes	Yes	Yes	Yes	Yes	Yes	Yes	No	No	No	Yes	Yes	Yes
2013-14	6	2014	Rest	Rest	Rest	52	No	Yes	No	Yes	Yes	No	No	Yes	No	No	No	Yes	Yes
2013-14	7	2014	Rest	Rest	Rest	53	No	Yes	No	Yes	Yes	No	Yes	Yes	Yes	No	No	Yes	Yes
2013-14	8	2014	Rest	Rest	Rest	8	Yes	Yes	Yes	Yes	Yes	Yes	Yes	Yes	No	Yes	Yes	Yes	Yes
2013-14	8	2014	Rest	Rest	Rest	31	Yes	Yes	Yes	Yes	Yes	Yes	Yes	Yes	Yes	No	Yes	Yes	Yes
2014-15	6	2015	Rest	Rest	Rest	11	Yes	Yes	Yes	Yes	Yes	No	Yes	Yes	No	No	Yes	Yes	Yes
2014-15	6	2015	Rest	Rest	Rest	67	Yes	Yes	Yes	Yes	Yes	Yes	Yes	No	No	Yes	Yes	Yes	Yes
2014-15	7	2015	Rest	Rest	Rest	6	No	Yes	No	Yes	Yes	No	No	No	Yes	Yes	No	Yes	Yes
2014-15	7	2015	Rest	Rest	Rest	13	Yes	Yes	Yes	Yes	Yes	Yes	Yes	Yes	No	Yes	Yes	Yes	Yes
2014-15	7	2015	Rest	Rest	Rest	12	Yes	Yes	Yes	Yes	Yes	Yes	Yes	No	Yes	No	Yes	Yes	Yes
2014-15	7	2015	Rest	Rest	Rest	4	Yes	Yes	Yes	Yes	Yes	Yes	No	No	Yes	No	Yes	Yes	Yes
2014-15	7	2015	Rest	Rest	Rest	47	Yes	Yes	Yes	Yes	Yes	Yes	No	No	No	No	Yes	Yes	Yes
2014-15	7	2015	Rest	Rest	Rest	35	Yes	Yes	Yes	Yes	Yes	Yes	No	No	Yes	No	Yes	Yes	Yes
2014-15	8	2015	Rest	Rest	Rest	46	No	Yes	No	Yes	Yes	Yes	No	Yes	No	No	No	Yes	Yes
2014-15	8	2015	Rest	Rest	Rest	27	No	No	No	Yes	No	Yes	No	Yes	No	No	Yes	Yes	Yes
2014-15	8	2015	Rest	Rest	Rest	9	Yes	Yes	Yes	Yes	Yes	Yes	Yes	No	Yes	No	Yes	Yes	Yes
2014-15	9	2015	Rest	Rest	Rest	74	No	No	No	No	Yes	Yes	No	Yes	Yes	No	No	Yes	Yes
2014-15	10	2015	Rest	Rest	Rest	66	Yes	Yes	Yes	Yes	Yes	Yes	No	Yes	No	No	Yes	Yes	Yes
2014-15	11	2015	Rest	Rest	Rest	62	Yes	Yes	Yes	Yes	Yes	Yes	Yes	Yes	No	No	Yes	Yes	Yes
2015-16	7	2016	Rest	Rest	Rest	74	No	No	No	No	Yes	Yes	Yes	Yes	No	No	No	Yes	Yes
2015-16	7	2016	Rest	Rest	Rest	83	No	No	No	No	Yes	Yes	Yes	Yes	Yes	No	No	Yes	Yes
2015-16	8	2016	Rest	Rest	Rest	65	No	Yes	No	Yes	Yes	Yes	No	Yes	No	No	No	Yes	Yes
2015-16	8	2016	Rest	Rest	Rest	83	Yes	No	Yes	Yes	No	No	No	Yes	No	Yes	Yes	Yes	Yes
2015-16	8	2016	Rest	Rest	Rest	66	Yes	Yes	Yes	Yes	Yes	Yes	Yes	Yes	No	No	Yes	Yes	Yes
2015-16	9	2016	Rest	Rest	Rest	43	No	No	No	Yes	No	Yes	No	Yes	No	No	Yes	Yes	Yes
2015-16	9	2016	Rest	Rest	Rest	70	Yes	No	Yes	No	Yes	Yes	No	Yes	Yes	Yes	Yes	Yes	Yes
2015-16	9	2016	Rest	Rest	Rest	16	Yes	Yes	Yes	Yes	Yes	Yes	Yes	Yes	No	No	Yes	Yes	Yes
2015-16	9	2016	Rest	Rest	Rest	56	Yes	Yes	Yes	Yes	Yes	Yes	Yes	Yes	Yes	No	Yes	Yes	Yes
2015-16	10	2016	Rest	Rest	Rest	34	Yes	Yes	Yes	Yes	Yes	Yes	Yes	Yes	Yes	No	Yes	Yes	Yes
2015-16	10	2016	Rest	Rest	Rest	49	Yes	Yes	Yes	Yes	Yes	Yes	Yes	Yes	Yes	No	Yes	Yes	Yes
2015-16	10	2016	Rest	Rest	Rest	63	Yes	Yes	Yes	Yes	Yes	Yes	Yes	Yes	No	No	Yes	Yes	Yes
2015-16	11	2016	Rest	Rest	Rest	21	No	Yes	No	Yes	Yes	Yes	Yes	Yes	Yes	No	No	Yes	Yes
2016-17	2	2017	Rest	Rest	Rest	4	No	Yes	No	Yes	Yes	Yes	No	No	Yes	No	No	Yes	Yes
2016-17	2	2017	Rest	Rest	Rest	64	Yes	Yes	Yes	Yes	Yes	Yes	Yes	Yes	Yes	Yes	Yes	Yes	Yes
2016-17	2	2017	Rest	Rest	Rest	68	Yes	Yes	Yes	Yes	Yes	Yes	No	Yes	Yes	Yes	Yes	Yes	Yes
2016-17	2	2017	Rest	Rest	Rest	52	Yes	Yes	Yes	Yes	Yes	Yes	No	No	Yes	No	Yes	Yes	Yes
2016-17	3	2017	Rest	Rest	Rest	37	No	Yes	No	Yes	Yes	Yes	No	Yes	No	No	No	Yes	Yes
2016-17	3	2017	Rest	Rest	Rest	50	Yes	Yes	Yes	Yes	Yes	Yes	Yes	Yes	Yes	No	Yes	Yes	Yes
2016-17	3	2017	Rest	Rest	Rest	13	Yes	Yes	Yes	Yes	Yes	Yes	No	Yes	No	No	Yes	Yes	Yes
2016-17	3	2017	Rest	Rest	Rest	86	Yes	Yes	Yes	Yes	Yes	Yes	No	Yes	No	No	Yes	Yes	Yes
2016-17	4	2017	Rest	Rest	Rest	80	No	Yes	No	Yes	Yes	Yes	No	Yes	No	No	No	Yes	Yes
2016-17	4	2017	Rest	Rest	Rest	8	No	Yes	No	Yes	Yes	No	No	No	No	No	No	Yes	Yes
2016-17	4	2017	Rest	Rest	Rest	60	Yes	No	Yes	No	Yes	Yes	No	No	No	Yes	Yes	Yes	Yes
2016-17	5	2017	Rest	Rest	Rest	20	No	Yes	No	Yes	Yes	Yes	Yes	Yes	No	Yes	No	Yes	Yes
2017-18	2	2018	Rest	Rest	Rest	46	Yes	Yes	Yes	Yes	Yes	Yes	Yes	Yes	Yes	No	Yes	Yes	Yes
2017-18	3	2018	Rest	Rest	Rest	40	No	Yes	No	Yes	Yes	Yes	No	Yes	Yes	No	No	Yes	Yes
2017-18	4	2018	Rest	Rest	Rest	6	Yes	Yes	Yes	Yes	Yes	Yes	Yes	Yes	Yes	No	Yes	Yes	Yes
2017-18	5	2018	Rest	Rest	Rest	58	No	Yes	No	Yes	Yes	Yes	No	Yes	No	No	No	Yes	Yes
2017-18	6	2018	Rest	Rest	Rest	12	No	No	No	Yes	No	Yes	Yes	Yes	No	No	Yes	Yes	Yes
2017-18	6	2018	Rest	Rest	Rest	55	Yes	Yes	Yes	Yes	Yes	Yes	Yes	Yes	Yes	No	Yes	Yes	Yes
2017-18	8	2018	Rest	Rest	Rest	6	No	Yes	No	Yes	Yes	No	No	No	No	Yes	No	Yes	Yes
2017-18	9	2018	Rest	Rest	Rest	31	Yes	Yes	Yes	Yes	Yes	Yes	Yes	Yes	No	No	Yes	Yes	Yes
2017-18	9	2018	Rest	Rest	Rest	2	Yes	Yes	Yes	Yes	Yes	Yes	No	No	No	No	Yes	Yes	Yes
2017-18	1	2018	Rest	Rest	First three	12	No	Yes	No	Yes	Yes	No	No	No	Yes	No	No	No	Yes
2015-16	7	2016	Rest	Rest	Rest	6	No	Yes	No	Yes	Yes	Yes	No	No	No	No	No	No	Yes
2015-16	10	2016	Rest	Rest	Rest	34	No	Yes	No	Yes	Yes	Yes	Yes	Yes	Yes	No	No	No	Yes
2017-18	4	2018	Rest	Rest	Rest	5	Yes	Yes	Yes	Yes	Yes	Yes	Yes	Yes	Yes	No	Yes	No	Yes
2017-18	9	2018	Rest	Rest	Rest	18	Yes	Yes	Yes	Yes	Yes	Yes	No	Yes	Yes	No	Yes	Yes	Yes
2010-11	2	2011	Rest	Rest	First three	10	Yes	Yes	Yes	Yes	Yes	Yes	No	No	No	No	Yes	No	Yes
2015-16	9	2016	Rest	Rest	Rest	5	No	No	No	Yes	No	No	Yes	No	No	No	No	No	Yes
2010-11	52	2010	First two	First	First three	6	No	Yes	No	Yes	Yes	Yes	No	Yes	Yes	No	No	No	Yes
2010-11	52	2010	First two	First	First three	5	Yes	Yes	Yes	Yes	Yes	No	Yes	Yes	No	No	Yes	No	Yes
2011-12	4	2012	First two	First	First three	72	No	Yes	No	Yes	Yes	Yes	No	Yes	Yes	No	No	No	Yes
2012-13	3	2013	First two	First	First three	43	No	No	No	Yes	No	Yes	Yes	No	No	No	No	No	Yes
2012-13	3	2013	First two	First	First three	9	No	No	No	Yes	No	Yes	No	No	Yes	No	No	No	Yes
2012-13	3	2013	First two	First	First three	8	No	Yes	No	Yes	Yes	Yes	Yes	Yes	Yes	No	No	No	Yes
2012-13	3	2013	First two	First	First three	14	No	Yes	No	Yes	Yes	Yes	Yes	Yes	Yes	No	No	No	Yes
2012-13	3	2013	First two	First	First three	63	No	Yes	No	Yes	Yes	Yes	Yes	Yes	Yes	No	No	No	Yes
2012-13	3	2013	First two	First	First three	9	No	Yes	No	Yes	Yes	No	Yes	Yes	No	No	No	No	Yes
2012-13	3	2013	First two	First	First three	23	No	Yes	No	Yes	Yes	Yes	No	Yes	Yes	No	No	No	Yes
2012-13	3	2013	First two	First	First three	5	No	Yes	No	Yes	Yes	No	No	Yes	No	No	No	No	Yes
2012-13	3	2013	First two	First	First three	4	No	Yes	No	Yes	Yes	Yes	Yes	No	No	No	No	No	Yes
2012-13	3	2013	First two	First	First three	9	No	Yes	No	Yes	Yes	Yes	Yes	No	No	No	No	No	Yes
2012-13	3	2013	First two	First	First three	9	No	Yes	No	Yes	Yes	No	Yes	No	Yes	No	No	No	Yes
2012-13	3	2013	First two	First	First three	11	No	Yes	No	Yes	Yes	Yes	No	No	Yes	No	No	No	Yes
2012-13	3	2013	First two	First	First three	4	No	Yes	No	Yes	Yes	No	No	No	No	No	No	No	Yes
2012-13	3	2013	First two	First	First three	9	No	Yes	No	Yes	Yes	No	No	No	Yes	Yes	No	No	Yes
2012-13	3	2013	First two	First	First three	10	No	Yes	No	Yes	Yes	No	No	No	Yes	No	No	No	Yes
2012-13	3	2013	First two	First	First three	1	No	No	No	Yes	No	Yes	No	No	No	No	Yes	No	Yes
2012-13	3	2013	First two	First	First three	42	Yes	No	Yes	Yes	Yes	Yes	Yes	Yes	Yes	No	Yes	No	Yes
2012-13	3	2013	First two	First	First three	65	Yes	No	Yes	Yes	No	Yes	No	Yes	Yes	No	Yes	No	Yes
2012-13	3	2013	First two	First	First three	6	Yes	No	Yes	Yes	No	No	No	Yes	Yes	No	Yes	No	Yes
2012-13	3	2013	First two	First	First three	6	Yes	No	Yes	Yes	No	Yes	Yes	No	Yes	No	Yes	No	Yes
2012-13	3	2013	First two	First	First three	74	Yes	No	Yes	No	Yes	Yes	No	No	Yes	No	Yes	No	Yes
2012-13	3	2013	First two	First	First three	16	Yes	Yes	Yes	Yes	Yes	Yes	Yes	Yes	Yes	No	Yes	No	Yes
2012-13	3	2013	First two	First	First three	46	Yes	Yes	Yes	Yes	Yes	Yes	Yes	Yes	Yes	No	Yes	No	Yes
2012-13	3	2013	First two	First	First three	4	Yes	Yes	Yes	Yes	Yes	Yes	No	Yes	Yes	No	Yes	No	Yes
2012-13	3	2013	First two	First	First three	6	Yes	Yes	Yes	Yes	Yes	Yes	No	Yes	No	No	Yes	No	Yes
2012-13	3	2013	First two	First	First three	12	Yes	Yes	Yes	Yes	Yes	Yes	No	Yes	No	No	Yes	No	Yes
2012-13	3	2013	First two	First	First three	9	Yes	Yes	Yes	Yes	Yes	Yes	Yes	No	Yes	No	Yes	No	Yes
2012-13	3	2013	First two	First	First three	7	Yes	Yes	Yes	Yes	Yes	No	Yes	No	No	No	Yes	No	Yes
2012-13	3	2013	First two	First	First three	3	Yes	Yes	Yes	Yes	Yes	Yes	No	No	Yes	No	Yes	No	Yes
2012-13	3	2013	First two	First	First three	3	Yes	Yes	Yes	Yes	Yes	Yes	No	No	No	No	Yes	No	Yes
2012-13	3	2013	First two	First	First three	7	Yes	Yes	Yes	Yes	Yes	Yes	No	No	Yes	No	Yes	No	Yes
2014-15	3	2015	First two	First	First three	30	Yes	Yes	Yes	Yes	Yes	Yes	Yes	Yes	No	No	Yes	No	Yes
2014-15	3	2015	First two	First	First three	56	Yes	Yes	Yes	Yes	Yes	Yes	Yes	No	Yes	No	Yes	No	Yes
2015-16	4	2016	First two	First	First three	40	No	Yes	No	Yes	Yes	Yes	Yes	Yes	No	No	No	No	Yes
2015-16	4	2016	First two	First	First three	12	No	Yes	No	Yes	Yes	Yes	Yes	No	No	No	No	No	Yes
2015-16	4	2016	First two	First	First three	9	No	Yes	No	Yes	Yes	No	Yes	No	No	No	No	No	Yes
2015-16	4	2016	First two	First	First three	10	No	No	No	Yes	No	Yes	Yes	No	No	No	Yes	No	Yes
2015-16	4	2016	First two	First	First three	6	No	No	No	Yes	No	Yes	No	No	No	No	Yes	No	Yes
2015-16	4	2016	First two	First	First three	8	Yes	Yes	Yes	Yes	Yes	Yes	Yes	Yes	Yes	No	Yes	No	Yes
2015-16	4	2016	First two	First	First three	14	Yes	Yes	Yes	Yes	Yes	Yes	Yes	Yes	Yes	No	Yes	No	Yes
2015-16	4	2016	First two	First	First three	7	Yes	Yes	Yes	Yes	Yes	Yes	Yes	No	No	No	Yes	No	Yes
2015-16	4	2016	First two	First	First three	11	Yes	Yes	Yes	Yes	Yes	Yes	Yes	No	No	Yes	Yes	No	Yes
2015-16	4	2016	First two	First	First three	12	Yes	Yes	Yes	Yes	Yes	Yes	Yes	No	No	No	Yes	No	Yes
2017-18	51	2017	First two	First	First three	7	No	Yes	No	Yes	Yes	Yes	No	Yes	No	No	No	No	Yes
2017-18	51	2017	First two	First	First three	16	No	Yes	No	Yes	Yes	No	No	Yes	Yes	No	No	No	Yes
2017-18	51	2017	First two	First	First three	7	No	Yes	No	Yes	Yes	No	Yes	No	No	No	No	No	Yes
2017-18	51	2017	First two	First	First three	37	Yes	No	Yes	No	Yes	Yes	No	Yes	No	No	Yes	No	Yes
2017-18	51	2017	First two	First	First three	19	Yes	Yes	Yes	Yes	Yes	Yes	Yes	Yes	Yes	No	Yes	No	Yes
2017-18	51	2017	First two	First	First three	47	Yes	Yes	Yes	Yes	Yes	Yes	Yes	Yes	No	No	Yes	No	Yes
2017-18	51	2017	First two	First	First three	52	Yes	Yes	Yes	Yes	Yes	Yes	Yes	Yes	Yes	No	Yes	No	Yes
2017-18	51	2017	First two	First	First three	72	Yes	Yes	Yes	Yes	Yes	Yes	Yes	Yes	Yes	No	Yes	No	Yes
2017-18	51	2017	First two	First	First three	42	Yes	Yes	Yes	Yes	Yes	No	Yes	Yes	No	No	Yes	No	Yes
2017-18	51	2017	First two	First	First three	44	Yes	Yes	Yes	Yes	Yes	Yes	No	Yes	Yes	No	Yes	No	Yes
2017-18	51	2017	First two	First	First three	0	Yes	Yes	Yes	Yes	Yes	No	No	No	No	No	Yes	No	Yes
2017-18	51	2017	First two	First	First three	13	Yes	Yes	Yes	Yes	Yes	No	No	No	Yes	No	Yes	No	Yes
2010-11	1	2011	First two	Rest	First three	5	Yes	Yes	Yes	Yes	Yes	Yes	No	No	No	No	Yes	No	Yes
2011-12	5	2012	First two	Rest	First three	4	No	Yes	No	Yes	Yes	No	Yes	No	Yes	No	No	No	Yes
2011-12	5	2012	First two	Rest	First three	7	No	Yes	No	Yes	Yes	No	No	No	No	No	No	No	Yes
2011-12	5	2012	First two	Rest	First three	6	No	Yes	No	Yes	Yes	No	No	No	Yes	No	No	No	Yes
2011-12	5	2012	First two	Rest	First three	31	Yes	Yes	Yes	Yes	Yes	Yes	Yes	Yes	Yes	No	Yes	No	Yes
2012-13	4	2013	First two	Rest	First three	4	No	No	No	Yes	No	Yes	No	Yes	Yes	No	No	No	Yes
2012-13	4	2013	First two	Rest	First three	2	No	No	No	Yes	No	No	No	Yes	No	No	No	No	Yes
2012-13	4	2013	First two	Rest	First three	33	No	No	No	No	No	No	Yes	No	Yes	Yes	No	No	Yes
2012-13	4	2013	First two	Rest	First three	12	No	No	No	Yes	No	Yes	No	No	Yes	No	No	No	Yes
2012-13	4	2013	First two	Rest	First three	3	No	No	No	Yes	No	No	No	No	Yes	No	No	No	Yes
2012-13	4	2013	First two	Rest	First three	11	No	No	No	Yes	No	No	No	No	Yes	No	No	No	Yes
2012-13	4	2013	First two	Rest	First three	50	No	Yes	No	Yes	Yes	No	Yes	Yes	Yes	No	No	No	Yes
2012-13	4	2013	First two	Rest	First three	13	No	Yes	No	Yes	Yes	Yes	No	Yes	Yes	No	No	No	Yes
2012-13	4	2013	First two	Rest	First three	39	No	Yes	No	Yes	Yes	Yes	No	Yes	Yes	No	No	No	Yes
2012-13	4	2013	First two	Rest	First three	38	No	Yes	No	Yes	Yes	Yes	No	Yes	Yes	No	No	No	Yes
2012-13	4	2013	First two	Rest	First three	44	No	Yes	No	Yes	Yes	Yes	No	Yes	No	No	No	No	Yes
2012-13	4	2013	First two	Rest	First three	4	No	Yes	No	Yes	Yes	No	No	Yes	No	No	No	No	Yes
2012-13	4	2013	First two	Rest	First three	6	No	Yes	No	Yes	Yes	No	Yes	No	Yes	No	No	No	Yes
2012-13	4	2013	First two	Rest	First three	4	No	Yes	No	Yes	Yes	Yes	No	No	Yes	No	No	No	Yes
2012-13	4	2013	First two	Rest	First three	13	No	Yes	No	Yes	Yes	Yes	No	No	Yes	No	No	No	Yes
2012-13	4	2013	First two	Rest	First three	6	No	Yes	No	Yes	Yes	Yes	No	No	Yes	No	No	No	Yes
2012-13	4	2013	First two	Rest	First three	11	No	Yes	No	Yes	Yes	No	No	No	Yes	No	No	No	Yes
2012-13	4	2013	First two	Rest	First three	34	No	No	No	Yes	No	Yes	Yes	Yes	No	No	Yes	No	Yes
2012-13	4	2013	First two	Rest	First three	32	No	No	No	Yes	No	No	No	Yes	No	No	Yes	No	Yes
2012-13	4	2013	First two	Rest	First three	13	Yes	Yes	Yes	Yes	Yes	Yes	Yes	Yes	Yes	No	Yes	No	Yes
2012-13	4	2013	First two	Rest	First three	14	Yes	Yes	Yes	Yes	Yes	Yes	Yes	Yes	No	No	Yes	No	Yes
2012-13	4	2013	First two	Rest	First three	6	Yes	Yes	Yes	Yes	Yes	Yes	Yes	Yes	Yes	No	Yes	No	Yes
2012-13	4	2013	First two	Rest	First three	8	Yes	Yes	Yes	Yes	Yes	Yes	Yes	Yes	Yes	No	Yes	No	Yes
2012-13	4	2013	First two	Rest	First three	9	Yes	Yes	Yes	Yes	Yes	Yes	Yes	Yes	Yes	No	Yes	No	Yes
2012-13	4	2013	First two	Rest	First three	13	Yes	Yes	Yes	Yes	Yes	Yes	Yes	Yes	No	No	Yes	No	Yes
2012-13	4	2013	First two	Rest	First three	14	Yes	Yes	Yes	Yes	Yes	Yes	Yes	Yes	No	No	Yes	No	Yes
2012-13	4	2013	First two	Rest	First three	63	Yes	Yes	Yes	Yes	Yes	Yes	Yes	Yes	No	No	Yes	No	Yes
2012-13	4	2013	First two	Rest	First three	41	Yes	Yes	Yes	Yes	Yes	Yes	Yes	Yes	No	No	Yes	No	Yes
2012-13	4	2013	First two	Rest	First three	31	Yes	Yes	Yes	Yes	Yes	Yes	Yes	Yes	No	No	Yes	No	Yes
2012-13	4	2013	First two	Rest	First three	44	Yes	Yes	Yes	Yes	Yes	No	Yes	Yes	No	No	Yes	No	Yes
2012-13	4	2013	First two	Rest	First three	49	Yes	Yes	Yes	Yes	Yes	No	Yes	Yes	No	No	Yes	No	Yes
2012-13	4	2013	First two	Rest	First three	4	Yes	Yes	Yes	Yes	Yes	Yes	No	Yes	Yes	No	Yes	No	Yes
2012-13	4	2013	First two	Rest	First three	46	Yes	Yes	Yes	Yes	Yes	Yes	No	Yes	Yes	No	Yes	No	Yes
2012-13	4	2013	First two	Rest	First three	2	Yes	Yes	Yes	Yes	Yes	No	No	Yes	No	No	Yes	No	Yes
2012-13	4	2013	First two	Rest	First three	4	Yes	Yes	Yes	Yes	Yes	Yes	Yes	No	No	No	Yes	No	Yes
2012-13	4	2013	First two	Rest	First three	16	Yes	Yes	Yes	Yes	Yes	Yes	Yes	No	Yes	No	Yes	No	Yes
2012-13	4	2013	First two	Rest	First three	7	Yes	Yes	Yes	Yes	Yes	No	Yes	No	Yes	No	Yes	No	Yes
2012-13	4	2013	First two	Rest	First three	4	Yes	Yes	Yes	Yes	Yes	Yes	No	No	No	No	Yes	No	Yes
2014-15	4	2015	First two	Rest	First three	34	No	Yes	No	Yes	Yes	Yes	Yes	Yes	Yes	No	No	No	Yes
2014-15	4	2015	First two	Rest	First three	38	Yes	Yes	Yes	Yes	Yes	Yes	No	Yes	No	No	Yes	No	Yes
2014-15	4	2015	First two	Rest	First three	55	Yes	Yes	Yes	Yes	Yes	Yes	No	Yes	Yes	No	Yes	No	Yes
2015-16	5	2016	First two	Rest	First three	10	No	Yes	No	Yes	Yes	Yes	Yes	Yes	Yes	No	No	No	Yes
2015-16	5	2016	First two	Rest	First three	7	No	Yes	No	Yes	Yes	Yes	Yes	No	No	No	No	No	Yes
2015-16	5	2016	First two	Rest	First three	11	No	Yes	No	Yes	Yes	No	No	No	No	No	No	No	Yes
2015-16	5	2016	First two	Rest	First three	1	No	No	No	Yes	No	Yes	No	No	No	No	Yes	No	Yes
2015-16	5	2016	First two	Rest	First three	6	Yes	No	Yes	Yes	No	No	No	Yes	Yes	No	Yes	No	Yes
2015-16	5	2016	First two	Rest	First three	6	Yes	Yes	Yes	Yes	Yes	Yes	Yes	Yes	No	No	Yes	No	Yes
2015-16	5	2016	First two	Rest	First three	8	Yes	Yes	Yes	Yes	Yes	Yes	No	Yes	Yes	No	Yes	No	Yes
2015-16	5	2016	First two	Rest	First three	6	Yes	Yes	Yes	Yes	Yes	Yes	No	Yes	No	No	Yes	No	Yes
2015-16	5	2016	First two	Rest	First three	7	Yes	Yes	Yes	Yes	Yes	Yes	Yes	No	Yes	No	Yes	No	Yes
2015-16	5	2016	First two	Rest	First three	7	Yes	Yes	Yes	Yes	Yes	Yes	Yes	No	Yes	No	Yes	No	Yes
2015-16	5	2016	First two	Rest	First three	5	Yes	Yes	Yes	Yes	Yes	Yes	No	No	No	No	Yes	No	Yes
2017-18	52	2017	First two	Rest	First three	67	No	No	No	Yes	No	Yes	Yes	Yes	Yes	No	No	No	Yes
2017-18	52	2017	First two	Rest	First three	38	No	Yes	No	Yes	Yes	Yes	Yes	Yes	Yes	No	No	No	Yes
2017-18	52	2017	First two	Rest	First three	51	No	Yes	No	Yes	Yes	Yes	No	Yes	No	No	No	No	Yes
2017-18	52	2017	First two	Rest	First three	69	No	Yes	No	Yes	Yes	Yes	No	Yes	No	Yes	No	No	Yes
2017-18	52	2017	First two	Rest	First three	10	Yes	Yes	Yes	Yes	Yes	Yes	Yes	Yes	Yes	No	Yes	No	Yes
2017-18	52	2017	First two	Rest	First three	39	Yes	Yes	Yes	Yes	Yes	Yes	Yes	Yes	Yes	No	Yes	No	Yes
2017-18	52	2017	First two	Rest	First three	17	Yes	Yes	Yes	Yes	Yes	Yes	No	Yes	Yes	No	Yes	No	Yes
2017-18	52	2017	First two	Rest	First three	52	Yes	Yes	Yes	Yes	Yes	Yes	No	Yes	No	No	Yes	No	Yes
2017-18	52	2017	First two	Rest	First three	4	Yes	Yes	Yes	Yes	Yes	Yes	No	No	Yes	No	Yes	No	Yes
2010-11	2	2011	Rest	Rest	First three	6	No	Yes	No	Yes	Yes	Yes	Yes	Yes	Yes	No	No	No	Yes
2010-11	2	2011	Rest	Rest	First three	6	No	Yes	No	Yes	Yes	No	Yes	No	Yes	No	No	No	Yes
2010-11	2	2011	Rest	Rest	First three	8	No	Yes	No	Yes	Yes	Yes	No	No	No	No	No	No	Yes
2010-11	2	2011	Rest	Rest	First three	25	Yes	No	Yes	No	Yes	Yes	No	No	Yes	No	Yes	No	Yes
2011-12	6	2012	Rest	Rest	First three	9	No	Yes	No	Yes	Yes	No	Yes	Yes	No	No	No	No	Yes
2011-12	6	2012	Rest	Rest	First three	51	No	Yes	No	Yes	Yes	Yes	No	Yes	No	No	No	No	Yes
2011-12	6	2012	Rest	Rest	First three	8	No	Yes	No	Yes	Yes	Yes	Yes	No	No	No	No	No	Yes
2011-12	6	2012	Rest	Rest	First three	5	No	Yes	No	Yes	Yes	No	No	No	Yes	Yes	No	No	Yes
2011-12	6	2012	Rest	Rest	First three	48	Yes	Yes	Yes	Yes	Yes	Yes	Yes	Yes	Yes	No	Yes	No	Yes
2011-12	6	2012	Rest	Rest	First three	65	Yes	Yes	Yes	Yes	Yes	Yes	No	Yes	Yes	No	Yes	No	Yes
2012-13	5	2013	Rest	Rest	First three	27	No	No	No	Yes	No	No	Yes	Yes	No	No	No	No	Yes
2012-13	5	2013	Rest	Rest	First three	13	No	No	No	Yes	No	Yes	No	Yes	No	No	No	No	Yes
2012-13	5	2013	Rest	Rest	First three	29	No	No	No	Yes	No	Yes	No	Yes	No	No	No	No	Yes
2012-13	5	2013	Rest	Rest	First three	32	No	Yes	No	Yes	Yes	Yes	Yes	Yes	Yes	No	No	No	Yes
2012-13	5	2013	Rest	Rest	First three	41	No	Yes	No	Yes	Yes	No	Yes	Yes	No	No	No	No	Yes
2012-13	5	2013	Rest	Rest	First three	7	No	Yes	No	Yes	Yes	Yes	No	Yes	Yes	No	No	No	Yes
2012-13	5	2013	Rest	Rest	First three	44	No	Yes	No	Yes	Yes	Yes	No	Yes	Yes	No	No	No	Yes
2012-13	5	2013	Rest	Rest	First three	10	No	Yes	No	Yes	Yes	No	No	Yes	Yes	No	No	No	Yes
2012-13	5	2013	Rest	Rest	First three	5	No	Yes	No	Yes	Yes	Yes	No	No	No	No	No	No	Yes
2012-13	5	2013	Rest	Rest	First three	3	No	Yes	No	Yes	Yes	No	No	No	No	No	No	No	Yes
2012-13	5	2013	Rest	Rest	First three	37	No	No	No	Yes	No	Yes	Yes	Yes	No	No	Yes	No	Yes
2012-13	5	2013	Rest	Rest	First three	8	No	No	No	Yes	No	Yes	No	No	No	No	Yes	No	Yes
2012-13	5	2013	Rest	Rest	First three	37	Yes	No	Yes	No	Yes	Yes	Yes	Yes	No	No	Yes	No	Yes
2012-13	5	2013	Rest	Rest	First three	6	Yes	No	Yes	Yes	No	Yes	Yes	Yes	Yes	No	Yes	No	Yes
2012-13	5	2013	Rest	Rest	First three	6	Yes	No	Yes	Yes	No	Yes	Yes	No	Yes	No	Yes	No	Yes
2012-13	5	2013	Rest	Rest	First three	3	Yes	Yes	Yes	Yes	Yes	Yes	Yes	Yes	Yes	No	Yes	No	Yes
2012-13	5	2013	Rest	Rest	First three	5	Yes	Yes	Yes	Yes	Yes	Yes	Yes	Yes	Yes	No	Yes	No	Yes
2012-13	5	2013	Rest	Rest	First three	13	Yes	Yes	Yes	Yes	Yes	Yes	Yes	Yes	Yes	No	Yes	No	Yes
2012-13	5	2013	Rest	Rest	First three	7	Yes	Yes	Yes	Yes	Yes	Yes	Yes	Yes	Yes	No	Yes	No	Yes
2012-13	5	2013	Rest	Rest	First three	58	Yes	Yes	Yes	Yes	Yes	Yes	Yes	Yes	Yes	No	Yes	No	Yes
2012-13	5	2013	Rest	Rest	First three	16	Yes	Yes	Yes	Yes	Yes	Yes	Yes	Yes	Yes	No	Yes	No	Yes
2012-13	5	2013	Rest	Rest	First three	17	Yes	Yes	Yes	Yes	Yes	Yes	Yes	Yes	Yes	No	Yes	No	Yes
2012-13	5	2013	Rest	Rest	First three	50	Yes	Yes	Yes	Yes	Yes	Yes	No	Yes	Yes	No	Yes	No	Yes
2012-13	5	2013	Rest	Rest	First three	65	Yes	Yes	Yes	Yes	Yes	Yes	No	Yes	Yes	No	Yes	No	Yes
2012-13	5	2013	Rest	Rest	First three	4	Yes	Yes	Yes	Yes	Yes	Yes	Yes	No	No	No	Yes	No	Yes
2012-13	5	2013	Rest	Rest	First three	4	Yes	Yes	Yes	Yes	Yes	Yes	Yes	No	Yes	No	Yes	No	Yes
2012-13	5	2013	Rest	Rest	First three	13	Yes	Yes	Yes	Yes	Yes	Yes	Yes	No	Yes	No	Yes	No	Yes
2012-13	5	2013	Rest	Rest	First three	29	Yes	Yes	Yes	Yes	Yes	Yes	Yes	No	Yes	No	Yes	No	Yes
2012-13	5	2013	Rest	Rest	First three	3	Yes	Yes	Yes	Yes	Yes	Yes	No	No	Yes	No	Yes	No	Yes
2012-13	5	2013	Rest	Rest	First three	4	Yes	Yes	Yes	Yes	Yes	Yes	No	No	No	No	Yes	No	Yes
2012-13	5	2013	Rest	Rest	First three	5	Yes	Yes	Yes	Yes	Yes	Yes	No	No	Yes	No	Yes	No	Yes
2012-13	5	2013	Rest	Rest	First three	5	Yes	Yes	Yes	Yes	Yes	Yes	No	No	Yes	No	Yes	No	Yes
2012-13	5	2013	Rest	Rest	First three	42	Yes	Yes	Yes	Yes	Yes	Yes	No	No	Yes	No	Yes	No	Yes
2012-13	5	2013	Rest	Rest	First three	1	Yes	Yes	Yes	Yes	Yes	No	No	No	No	No	Yes	No	Yes
2012-13	5	2013	Rest	Rest	First three	10	Yes	Yes	Yes	Yes	Yes	No	No	No	Yes	No	Yes	No	Yes
2014-15	5	2015	Rest	Rest	First three	59	No	No	No	No	Yes	Yes	Yes	Yes	No	No	No	No	Yes
2014-15	5	2015	Rest	Rest	First three	40	No	No	No	No	Yes	Yes	No	No	Yes	No	No	No	Yes
2014-15	5	2015	Rest	Rest	First three	15	No	No	No	Yes	No	No	No	Yes	No	No	Yes	No	Yes
2014-15	5	2015	Rest	Rest	First three	14	Yes	No	Yes	Yes	No	Yes	Yes	No	Yes	No	Yes	No	Yes
2014-15	5	2015	Rest	Rest	First three	15	Yes	Yes	Yes	Yes	Yes	Yes	Yes	Yes	Yes	No	Yes	No	Yes
2014-15	5	2015	Rest	Rest	First three	14	Yes	Yes	Yes	Yes	Yes	Yes	Yes	No	No	No	Yes	No	Yes
2015-16	6	2016	Rest	Rest	First three	35	No	No	No	No	No	Yes	No	Yes	Yes	No	No	No	Yes
2015-16	6	2016	Rest	Rest	First three	5	No	No	No	Yes	No	Yes	Yes	No	Yes	No	No	No	Yes
2015-16	6	2016	Rest	Rest	First three	13	No	Yes	No	Yes	Yes	Yes	No	Yes	Yes	No	No	No	Yes
2015-16	6	2016	Rest	Rest	First three	3	No	Yes	No	Yes	Yes	Yes	Yes	No	No	No	No	No	Yes
2015-16	6	2016	Rest	Rest	First three	7	No	Yes	No	Yes	Yes	No	Yes	No	No	No	No	No	Yes
2015-16	6	2016	Rest	Rest	First three	3	No	Yes	No	Yes	Yes	Yes	No	No	Yes	No	No	No	Yes
2015-16	6	2016	Rest	Rest	First three	5	No	Yes	No	Yes	Yes	No	No	No	No	No	No	No	Yes
2015-16	6	2016	Rest	Rest	First three	10	Yes	Yes	Yes	Yes	Yes	Yes	Yes	Yes	Yes	No	Yes	No	Yes
2015-16	6	2016	Rest	Rest	First three	10	Yes	Yes	Yes	Yes	Yes	Yes	Yes	Yes	Yes	No	Yes	No	Yes
2015-16	6	2016	Rest	Rest	First three	17	Yes	Yes	Yes	Yes	Yes	Yes	Yes	Yes	Yes	No	Yes	No	Yes
2015-16	6	2016	Rest	Rest	First three	6	Yes	Yes	Yes	Yes	Yes	No	Yes	Yes	Yes	No	Yes	No	Yes
2015-16	6	2016	Rest	Rest	First three	2	Yes	Yes	Yes	Yes	Yes	Yes	No	Yes	No	No	Yes	No	Yes
2015-16	6	2016	Rest	Rest	First three	5	Yes	Yes	Yes	Yes	Yes	Yes	Yes	No	No	No	Yes	No	Yes
2015-16	6	2016	Rest	Rest	First three	11	Yes	Yes	Yes	Yes	Yes	Yes	No	No	Yes	No	Yes	No	Yes
2016-17	1	2017	Rest	Rest	First three	26	No	Yes	No	Yes	Yes	Yes	No	No	No	No	No	No	Yes
2017-18	1	2018	Rest	Rest	First three	13	No	Yes	No	Yes	Yes	Yes	Yes	Yes	Yes	No	No	No	Yes
2017-18	1	2018	Rest	Rest	First three	14	No	Yes	No	Yes	Yes	Yes	Yes	Yes	Yes	No	No	No	Yes
2017-18	1	2018	Rest	Rest	First three	18	No	Yes	No	Yes	Yes	Yes	Yes	Yes	Yes	No	No	No	Yes
2017-18	1	2018	Rest	Rest	First three	30	No	Yes	No	Yes	Yes	Yes	Yes	Yes	No	No	No	No	Yes
2017-18	1	2018	Rest	Rest	First three	37	No	Yes	No	Yes	Yes	Yes	Yes	Yes	Yes	No	No	No	Yes
2017-18	1	2018	Rest	Rest	First three	7	No	Yes	No	Yes	Yes	Yes	No	Yes	No	No	No	No	Yes
2017-18	1	2018	Rest	Rest	First three	18	No	Yes	No	Yes	Yes	Yes	No	Yes	Yes	No	No	No	Yes
2017-18	1	2018	Rest	Rest	First three	78	No	Yes	No	Yes	Yes	Yes	No	Yes	Yes	No	No	No	Yes
2017-18	1	2018	Rest	Rest	First three	13	No	Yes	No	Yes	Yes	Yes	Yes	No	Yes	No	No	No	Yes
2017-18	1	2018	Rest	Rest	First three	35	No	Yes	No	Yes	Yes	Yes	No	No	Yes	No	No	No	Yes
2017-18	1	2018	Rest	Rest	First three	46	No	Yes	No	Yes	Yes	Yes	No	No	Yes	No	No	No	Yes
2017-18	1	2018	Rest	Rest	First three	52	No	Yes	No	Yes	Yes	Yes	No	No	Yes	Yes	No	No	Yes
2017-18	1	2018	Rest	Rest	First three	81	No	Yes	No	Yes	Yes	Yes	No	No	No	No	No	No	Yes
2017-18	1	2018	Rest	Rest	First three	6	No	Yes	No	Yes	Yes	No	No	No	Yes	No	No	No	Yes
2017-18	1	2018	Rest	Rest	First three	52	No	No	No	Yes	No	Yes	No	Yes	No	No	Yes	No	Yes
2017-18	1	2018	Rest	Rest	First three	4	No	No	No	Yes	No	Yes	Yes	No	No	No	Yes	No	Yes
2017-18	1	2018	Rest	Rest	First three	43	Yes	No	Yes	Yes	No	Yes	No	Yes	Yes	No	Yes	No	Yes
2017-18	1	2018	Rest	Rest	First three	48	Yes	Yes	Yes	Yes	Yes	Yes	Yes	Yes	No	No	Yes	No	Yes
2017-18	1	2018	Rest	Rest	First three	35	Yes	Yes	Yes	Yes	Yes	Yes	No	Yes	Yes	No	Yes	No	Yes
2008-09	4	2009	Rest	Rest	Rest	10	No	No	No	Yes	No	No	Yes	No	Yes	No	No	No	Yes
2008-09	4	2009	Rest	Rest	Rest	10	Yes	Yes	Yes	Yes	Yes	No	Yes	No	Yes	No	Yes	No	Yes
2008-09	4	2009	Rest	Rest	Rest	10	Yes	Yes	Yes	Yes	Yes	No	No	No	No	No	Yes	No	Yes
2008-09	4	2009	Rest	Rest	Rest	13	Yes	Yes	Yes	Yes	Yes	No	No	No	Yes	No	Yes	No	Yes
2008-09	5	2009	Rest	Rest	Rest	22	No	No	No	Yes	No	No	Yes	Yes	No	No	No	No	Yes
2008-09	5	2009	Rest	Rest	Rest	10	Yes	Yes	Yes	Yes	Yes	No	Yes	No	Yes	No	Yes	No	Yes
2008-09	5	2009	Rest	Rest	Rest	3	Yes	Yes	Yes	Yes	Yes	No	No	No	No	No	Yes	No	Yes
2008-09	6	2009	Rest	Rest	Rest	19	No	Yes	No	Yes	Yes	No	Yes	No	No	No	No	No	Yes
2008-09	6	2009	Rest	Rest	Rest	19	No	Yes	No	Yes	Yes	No	No	No	Yes	No	No	No	Yes
2008-09	6	2009	Rest	Rest	Rest	9	Yes	Yes	Yes	Yes	Yes	No	Yes	Yes	Yes	No	Yes	No	Yes
2008-09	6	2009	Rest	Rest	Rest	11	Yes	Yes	Yes	Yes	Yes	No	Yes	Yes	Yes	No	Yes	No	Yes
2008-09	6	2009	Rest	Rest	Rest	8	Yes	Yes	Yes	Yes	Yes	No	Yes	No	No	No	Yes	No	Yes
2008-09	6	2009	Rest	Rest	Rest	9	Yes	Yes	Yes	Yes	Yes	No	Yes	No	Yes	No	Yes	No	Yes
2010-11	3	2011	Rest	Rest	Rest	21	No	No	No	Yes	No	No	Yes	No	Yes	No	No	No	Yes
2010-11	3	2011	Rest	Rest	Rest	5	No	Yes	No	Yes	Yes	Yes	No	No	Yes	No	No	No	Yes
2010-11	3	2011	Rest	Rest	Rest	7	No	Yes	No	Yes	Yes	No	No	No	Yes	No	No	No	Yes
2010-11	3	2011	Rest	Rest	Rest	12	No	Yes	No	Yes	Yes	No	No	No	Yes	No	No	No	Yes
2010-11	3	2011	Rest	Rest	Rest	7	No	Yes	No	Yes	Yes	No	No	No	Yes	No	No	No	Yes
2010-11	3	2011	Rest	Rest	Rest	4	No	No	No	Yes	No	No	Yes	No	No	No	Yes	No	Yes
2010-11	3	2011	Rest	Rest	Rest	9	Yes	Yes	Yes	Yes	Yes	No	Yes	No	No	No	Yes	No	Yes
2010-11	3	2011	Rest	Rest	Rest	4	Yes	Yes	Yes	Yes	Yes	Yes	No	No	Yes	No	Yes	No	Yes
2010-11	3	2011	Rest	Rest	Rest	2	Yes	Yes	Yes	Yes	Yes	No	No	No	Yes	No	Yes	No	Yes
2010-11	4	2011	Rest	Rest	Rest	40	No	No	No	No	Yes	Yes	Yes	Yes	Yes	No	No	No	Yes
2010-11	4	2011	Rest	Rest	Rest	1	No	Yes	No	Yes	Yes	No	Yes	No	Yes	No	No	No	Yes
2010-11	4	2011	Rest	Rest	Rest	6	No	Yes	No	Yes	Yes	No	Yes	No	Yes	No	No	No	Yes
2010-11	4	2011	Rest	Rest	Rest	7	No	Yes	No	Yes	Yes	Yes	No	No	Yes	No	No	No	Yes
2010-11	4	2011	Rest	Rest	Rest	9	No	Yes	No	Yes	Yes	Yes	No	No	Yes	No	No	No	Yes
2010-11	4	2011	Rest	Rest	Rest	3	No	Yes	No	Yes	Yes	No	No	No	No	No	No	No	Yes
2010-11	4	2011	Rest	Rest	Rest	13	No	Yes	No	Yes	Yes	No	No	No	Yes	No	No	No	Yes
2010-11	4	2011	Rest	Rest	Rest	7	No	No	No	Yes	No	Yes	No	Yes	No	No	Yes	No	Yes
2010-11	4	2011	Rest	Rest	Rest	6	Yes	No	Yes	Yes	No	Yes	Yes	Yes	Yes	No	Yes	No	Yes
2010-11	4	2011	Rest	Rest	Rest	8	Yes	Yes	Yes	Yes	Yes	Yes	Yes	Yes	No	No	Yes	No	Yes
2010-11	4	2011	Rest	Rest	Rest	9	Yes	Yes	Yes	Yes	Yes	Yes	Yes	Yes	Yes	No	Yes	No	Yes
2010-11	4	2011	Rest	Rest	Rest	14	Yes	Yes	Yes	Yes	Yes	No	Yes	Yes	Yes	No	Yes	No	Yes
2010-11	4	2011	Rest	Rest	Rest	7	Yes	Yes	Yes	Yes	Yes	No	Yes	No	No	No	Yes	No	Yes
2010-11	4	2011	Rest	Rest	Rest	6	Yes	Yes	Yes	Yes	Yes	Yes	No	No	Yes	No	Yes	No	Yes
2010-11	4	2011	Rest	Rest	Rest	36	Yes	Yes	Yes	Yes	Yes	Yes	No	No	Yes	No	Yes	No	Yes
2010-11	4	2011	Rest	Rest	Rest	4	Yes	Yes	Yes	Yes	Yes	No	No	No	No	No	Yes	No	Yes
2010-11	4	2011	Rest	Rest	Rest	5	Yes	Yes	Yes	Yes	Yes	No	No	No	No	No	Yes	No	Yes
2010-11	5	2011	Rest	Rest	Rest	13	No	Yes	No	Yes	Yes	Yes	Yes	Yes	Yes	No	No	No	Yes
2010-11	5	2011	Rest	Rest	Rest	35	No	Yes	No	Yes	Yes	Yes	Yes	Yes	Yes	No	No	No	Yes
2010-11	5	2011	Rest	Rest	Rest	5	No	Yes	No	Yes	Yes	Yes	No	Yes	Yes	No	No	No	Yes
2010-11	5	2011	Rest	Rest	Rest	31	No	Yes	No	Yes	Yes	Yes	No	Yes	No	No	No	No	Yes
2010-11	5	2011	Rest	Rest	Rest	10	No	Yes	No	Yes	Yes	Yes	Yes	No	Yes	No	No	No	Yes
2010-11	5	2011	Rest	Rest	Rest	3	No	Yes	No	Yes	Yes	Yes	No	No	Yes	No	No	No	Yes
2010-11	5	2011	Rest	Rest	Rest	3	No	Yes	No	Yes	Yes	Yes	No	No	No	No	No	No	Yes
2010-11	5	2011	Rest	Rest	Rest	8	No	Yes	No	Yes	Yes	Yes	No	No	Yes	No	No	No	Yes
2010-11	5	2011	Rest	Rest	Rest	8	No	Yes	No	Yes	Yes	Yes	No	No	Yes	No	No	No	Yes
2010-11	5	2011	Rest	Rest	Rest	4	No	Yes	No	Yes	Yes	No	No	No	Yes	No	No	No	Yes
2010-11	5	2011	Rest	Rest	Rest	5	No	Yes	No	Yes	Yes	No	No	No	No	No	No	No	Yes
2010-11	5	2011	Rest	Rest	Rest	6	No	Yes	No	Yes	Yes	No	No	No	Yes	No	No	No	Yes
2010-11	5	2011	Rest	Rest	Rest	14	No	Yes	No	Yes	Yes	No	No	No	Yes	No	No	No	Yes
2010-11	5	2011	Rest	Rest	Rest	66	Yes	No	Yes	No	Yes	Yes	Yes	Yes	Yes	Yes	Yes	No	Yes
2010-11	5	2011	Rest	Rest	Rest	8	Yes	No	Yes	No	Yes	Yes	No	No	Yes	No	Yes	No	Yes
2010-11	5	2011	Rest	Rest	Rest	8	Yes	Yes	Yes	Yes	Yes	Yes	Yes	Yes	Yes	No	Yes	No	Yes
2010-11	5	2011	Rest	Rest	Rest	9	Yes	Yes	Yes	Yes	Yes	Yes	Yes	Yes	No	No	Yes	No	Yes
2010-11	5	2011	Rest	Rest	Rest	11	Yes	Yes	Yes	Yes	Yes	No	Yes	Yes	No	No	Yes	No	Yes
2010-11	5	2011	Rest	Rest	Rest	7	Yes	Yes	Yes	Yes	Yes	No	Yes	Yes	No	No	Yes	No	Yes
2010-11	5	2011	Rest	Rest	Rest	33	Yes	Yes	Yes	Yes	Yes	No	Yes	Yes	No	No	Yes	No	Yes
2010-11	5	2011	Rest	Rest	Rest	11	Yes	Yes	Yes	Yes	Yes	No	Yes	No	Yes	No	Yes	No	Yes
2010-11	5	2011	Rest	Rest	Rest	10	Yes	Yes	Yes	Yes	Yes	No	Yes	No	No	No	Yes	No	Yes
2010-11	5	2011	Rest	Rest	Rest	1	Yes	Yes	Yes	Yes	Yes	Yes	No	No	No	No	Yes	No	Yes
2010-11	5	2011	Rest	Rest	Rest	13	Yes	Yes	Yes	Yes	Yes	Yes	No	No	Yes	No	Yes	No	Yes
2010-11	5	2011	Rest	Rest	Rest	4	Yes	Yes	Yes	Yes	Yes	No	No	No	No	No	Yes	No	Yes
2010-11	5	2011	Rest	Rest	Rest	10	Yes	Yes	Yes	Yes	Yes	No	No	No	No	No	Yes	No	Yes
2010-11	6	2011	Rest	Rest	Rest	7	No	Yes	No	Yes	Yes	Yes	No	Yes	Yes	No	No	No	Yes
2010-11	6	2011	Rest	Rest	Rest	52	No	Yes	No	Yes	Yes	Yes	No	Yes	Yes	No	No	No	Yes
2010-11	6	2011	Rest	Rest	Rest	12	No	Yes	No	Yes	Yes	Yes	Yes	No	Yes	No	No	No	Yes
2010-11	6	2011	Rest	Rest	Rest	7	No	Yes	No	Yes	Yes	No	Yes	No	No	No	No	No	Yes
2010-11	6	2011	Rest	Rest	Rest	7	No	Yes	No	Yes	Yes	No	Yes	No	Yes	No	No	No	Yes
2010-11	6	2011	Rest	Rest	Rest	8	No	Yes	No	Yes	Yes	Yes	No	No	Yes	No	No	No	Yes
2010-11	6	2011	Rest	Rest	Rest	11	No	Yes	No	Yes	Yes	No	No	No	Yes	No	No	No	Yes
2010-11	6	2011	Rest	Rest	Rest	13	No	Yes	No	Yes	Yes	No	No	No	Yes	No	No	No	Yes
2010-11	6	2011	Rest	Rest	Rest	6	No	No	No	Yes	No	No	No	No	No	No	Yes	No	Yes
2010-11	6	2011	Rest	Rest	Rest	14	Yes	No	Yes	Yes	No	Yes	No	Yes	Yes	No	Yes	No	Yes
2010-11	6	2011	Rest	Rest	Rest	7	Yes	No	Yes	Yes	No	Yes	No	No	Yes	No	Yes	No	Yes
2010-11	6	2011	Rest	Rest	Rest	5	Yes	Yes	Yes	Yes	Yes	Yes	Yes	Yes	Yes	No	Yes	No	Yes
2010-11	6	2011	Rest	Rest	Rest	10	Yes	Yes	Yes	Yes	Yes	Yes	Yes	Yes	Yes	No	Yes	No	Yes
2010-11	6	2011	Rest	Rest	Rest	38	Yes	Yes	Yes	Yes	Yes	Yes	Yes	Yes	No	Yes	Yes	No	Yes
2010-11	6	2011	Rest	Rest	Rest	41	Yes	Yes	Yes	Yes	Yes	Yes	Yes	Yes	Yes	No	Yes	No	Yes
2010-11	6	2011	Rest	Rest	Rest	61	Yes	Yes	Yes	Yes	Yes	Yes	Yes	Yes	Yes	No	Yes	No	Yes
2010-11	6	2011	Rest	Rest	Rest	12	Yes	Yes	Yes	Yes	Yes	No	Yes	Yes	Yes	No	Yes	No	Yes
2010-11	6	2011	Rest	Rest	Rest	22	Yes	Yes	Yes	Yes	Yes	Yes	No	Yes	Yes	No	Yes	No	Yes
2010-11	6	2011	Rest	Rest	Rest	9	Yes	Yes	Yes	Yes	Yes	Yes	Yes	No	Yes	No	Yes	No	Yes
2010-11	6	2011	Rest	Rest	Rest	6	Yes	Yes	Yes	Yes	Yes	Yes	Yes	No	Yes	No	Yes	No	Yes
2010-11	6	2011	Rest	Rest	Rest	14	Yes	Yes	Yes	Yes	Yes	Yes	Yes	No	Yes	No	Yes	No	Yes
2010-11	6	2011	Rest	Rest	Rest	6	Yes	Yes	Yes	Yes	Yes	No	Yes	No	No	No	Yes	No	Yes
2010-11	6	2011	Rest	Rest	Rest	6	Yes	Yes	Yes	Yes	Yes	No	Yes	No	No	No	Yes	No	Yes
2010-11	6	2011	Rest	Rest	Rest	6	Yes	Yes	Yes	Yes	Yes	No	Yes	No	Yes	No	Yes	No	Yes
2010-11	6	2011	Rest	Rest	Rest	7	Yes	Yes	Yes	Yes	Yes	No	Yes	No	Yes	No	Yes	No	Yes
2010-11	6	2011	Rest	Rest	Rest	11	Yes	Yes	Yes	Yes	Yes	No	Yes	No	No	No	Yes	No	Yes
2010-11	6	2011	Rest	Rest	Rest	4	Yes	Yes	Yes	Yes	Yes	Yes	No	No	Yes	No	Yes	No	Yes
2010-11	6	2011	Rest	Rest	Rest	9	Yes	Yes	Yes	Yes	Yes	Yes	No	No	Yes	No	Yes	No	Yes
2010-11	6	2011	Rest	Rest	Rest	3	Yes	Yes	Yes	Yes	Yes	No	No	No	No	No	Yes	No	Yes
2010-11	6	2011	Rest	Rest	Rest	4	Yes	Yes	Yes	Yes	Yes	No	No	No	No	No	Yes	No	Yes
2010-11	7	2011	Rest	Rest	Rest	3	No	No	No	Yes	No	Yes	Yes	No	No	No	No	No	Yes
2010-11	7	2011	Rest	Rest	Rest	10	No	No	No	Yes	No	No	No	No	Yes	No	No	No	Yes
2010-11	7	2011	Rest	Rest	Rest	4	No	Yes	No	Yes	Yes	Yes	Yes	Yes	Yes	No	No	No	Yes
2010-11	7	2011	Rest	Rest	Rest	5	No	Yes	No	Yes	Yes	Yes	No	Yes	No	No	No	No	Yes
2010-11	7	2011	Rest	Rest	Rest	8	No	Yes	No	Yes	Yes	Yes	No	Yes	No	No	No	No	Yes
2010-11	7	2011	Rest	Rest	Rest	12	No	Yes	No	Yes	Yes	Yes	No	Yes	No	No	No	No	Yes
2010-11	7	2011	Rest	Rest	Rest	12	No	Yes	No	Yes	Yes	Yes	Yes	No	No	No	No	No	Yes
2010-11	7	2011	Rest	Rest	Rest	2	No	Yes	No	Yes	Yes	No	Yes	No	Yes	No	No	No	Yes
2010-11	7	2011	Rest	Rest	Rest	10	No	Yes	No	Yes	Yes	No	No	No	Yes	No	No	No	Yes
2010-11	7	2011	Rest	Rest	Rest	21	No	No	No	Yes	No	Yes	Yes	Yes	No	No	Yes	No	Yes
2010-11	7	2011	Rest	Rest	Rest	70	No	No	No	Yes	No	No	Yes	Yes	No	No	Yes	No	Yes
2010-11	7	2011	Rest	Rest	Rest	24	No	No	Yes	Yes	No	No	Yes	Yes	No	No	Yes	No	Yes
2010-11	7	2011	Rest	Rest	Rest	30	Yes	Yes	Yes	Yes	Yes	Yes	Yes	Yes	Yes	No	Yes	No	Yes
2010-11	7	2011	Rest	Rest	Rest	27	Yes	Yes	Yes	Yes	Yes	Yes	Yes	Yes	No	No	Yes	No	Yes
2010-11	7	2011	Rest	Rest	Rest	34	Yes	Yes	Yes	Yes	Yes	Yes	Yes	Yes	Yes	No	Yes	No	Yes
2010-11	7	2011	Rest	Rest	Rest	5	Yes	Yes	Yes	Yes	Yes	Yes	No	Yes	No	No	Yes	No	Yes
2010-11	7	2011	Rest	Rest	Rest	3	Yes	Yes	Yes	Yes	Yes	Yes	Yes	No	Yes	No	Yes	No	Yes
2010-11	7	2011	Rest	Rest	Rest	7	Yes	Yes	Yes	Yes	Yes	Yes	Yes	No	Yes	No	Yes	No	Yes
2010-11	7	2011	Rest	Rest	Rest	10	Yes	Yes	Yes	Yes	Yes	No	Yes	No	Yes	No	Yes	No	Yes
2010-11	7	2011	Rest	Rest	Rest	1	Yes	Yes	Yes	Yes	Yes	Yes	No	No	Yes	No	Yes	No	Yes
2010-11	7	2011	Rest	Rest	Rest	9	Yes	Yes	Yes	Yes	Yes	Yes	No	No	Yes	No	Yes	No	Yes
2010-11	7	2011	Rest	Rest	Rest	6	Yes	Yes	Yes	Yes	Yes	Yes	No	No	No	No	Yes	No	Yes
2010-11	7	2011	Rest	Rest	Rest	7	Yes	Yes	Yes	Yes	Yes	Yes	No	No	Yes	No	Yes	No	Yes
2010-11	8	2011	Rest	Rest	Rest	74	No	No	No	No	Yes	Yes	Yes	No	Yes	No	No	No	Yes
2010-11	8	2011	Rest	Rest	Rest	5	No	No	No	Yes	No	Yes	Yes	No	No	No	No	No	Yes
2010-11	8	2011	Rest	Rest	Rest	4	No	No	No	Yes	No	No	Yes	No	No	No	No	No	Yes
2010-11	8	2011	Rest	Rest	Rest	6	No	No	No	Yes	No	No	Yes	No	No	No	No	No	Yes
2010-11	8	2011	Rest	Rest	Rest	23	No	Yes	No	Yes	Yes	Yes	Yes	Yes	Yes	No	No	No	Yes
2010-11	8	2011	Rest	Rest	Rest	36	No	Yes	No	Yes	Yes	Yes	Yes	Yes	Yes	No	No	No	Yes
2010-11	8	2011	Rest	Rest	Rest	49	No	Yes	No	Yes	Yes	Yes	Yes	Yes	Yes	No	No	No	Yes
2010-11	8	2011	Rest	Rest	Rest	69	No	Yes	No	Yes	Yes	No	Yes	Yes	Yes	No	No	No	Yes
2010-11	8	2011	Rest	Rest	Rest	15	No	Yes	No	Yes	Yes	Yes	No	Yes	Yes	No	No	No	Yes
2010-11	8	2011	Rest	Rest	Rest	10	No	Yes	No	Yes	Yes	No	No	Yes	No	No	No	No	Yes
2010-11	8	2011	Rest	Rest	Rest	44	No	Yes	No	Yes	Yes	No	No	Yes	No	No	No	No	Yes
2010-11	8	2011	Rest	Rest	Rest	10	No	Yes	No	Yes	Yes	Yes	Yes	No	No	No	No	No	Yes
2010-11	8	2011	Rest	Rest	Rest	8	No	Yes	No	Yes	Yes	Yes	Yes	No	No	No	No	No	Yes
2010-11	8	2011	Rest	Rest	Rest	8	No	Yes	No	Yes	Yes	No	Yes	No	Yes	No	No	No	Yes
2010-11	8	2011	Rest	Rest	Rest	11	No	Yes	No	Yes	Yes	No	Yes	No	No	No	No	No	Yes
2010-11	8	2011	Rest	Rest	Rest	5	No	No	No	Yes	No	Yes	Yes	Yes	No	No	Yes	No	Yes
2010-11	8	2011	Rest	Rest	Rest	6	No	No	No	Yes	No	No	Yes	Yes	No	No	Yes	No	Yes
2010-11	8	2011	Rest	Rest	Rest	6	No	No	No	Yes	No	Yes	No	Yes	No	No	Yes	No	Yes
2010-11	8	2011	Rest	Rest	Rest	3	Yes	Yes	Yes	Yes	Yes	Yes	Yes	Yes	No	No	Yes	No	Yes
2010-11	8	2011	Rest	Rest	Rest	5	Yes	Yes	Yes	Yes	Yes	Yes	Yes	Yes	Yes	No	Yes	No	Yes
2010-11	8	2011	Rest	Rest	Rest	9	Yes	Yes	Yes	Yes	Yes	Yes	Yes	Yes	Yes	No	Yes	No	Yes
2010-11	8	2011	Rest	Rest	Rest	43	Yes	Yes	Yes	Yes	Yes	Yes	Yes	Yes	Yes	No	Yes	No	Yes
2010-11	8	2011	Rest	Rest	Rest	10	Yes	Yes	Yes	Yes	Yes	No	Yes	Yes	Yes	No	Yes	No	Yes
2010-11	8	2011	Rest	Rest	Rest	3	Yes	Yes	Yes	Yes	Yes	Yes	Yes	No	Yes	No	Yes	No	Yes
2010-11	8	2011	Rest	Rest	Rest	4	Yes	Yes	Yes	Yes	Yes	Yes	Yes	No	No	No	Yes	No	Yes
2010-11	8	2011	Rest	Rest	Rest	10	Yes	Yes	Yes	Yes	Yes	Yes	Yes	No	Yes	No	Yes	No	Yes
2010-11	8	2011	Rest	Rest	Rest	10	Yes	Yes	Yes	Yes	Yes	Yes	No	No	Yes	No	Yes	No	Yes
2010-11	8	2011	Rest	Rest	Rest	8	Yes	Yes	Yes	Yes	Yes	No	No	No	Yes	No	Yes	No	Yes
2010-11	8	2011	Rest	Rest	Rest	13	Yes	Yes	Yes	Yes	Yes	No	No	No	Yes	No	Yes	No	Yes
2011-12	7	2012	Rest	Rest	Rest	6	No	Yes	No	Yes	Yes	Yes	Yes	No	Yes	No	No	No	Yes
2011-12	7	2012	Rest	Rest	Rest	7	No	Yes	No	Yes	Yes	Yes	No	No	Yes	No	No	No	Yes
2011-12	8	2012	Rest	Rest	Rest	34	No	No	No	Yes	No	No	No	Yes	No	No	Yes	No	Yes
2011-12	8	2012	Rest	Rest	Rest	38	Yes	Yes	Yes	Yes	Yes	No	Yes	Yes	Yes	No	Yes	No	Yes
2011-12	8	2012	Rest	Rest	Rest	42	Yes	Yes	Yes	Yes	Yes	Yes	No	Yes	No	No	Yes	No	Yes
2011-12	9	2012	Rest	Rest	Rest	62	No	Yes	No	Yes	Yes	Yes	Yes	Yes	No	No	No	No	Yes
2011-12	9	2012	Rest	Rest	Rest	43	Yes	Yes	Yes	Yes	Yes	Yes	Yes	Yes	Yes	No	Yes	No	Yes
2011-12	9	2012	Rest	Rest	Rest	38	Yes	Yes	Yes	Yes	Yes	Yes	No	Yes	Yes	No	Yes	No	Yes
2011-12	9	2012	Rest	Rest	Rest	5	Yes	Yes	Yes	Yes	Yes	No	No	No	No	No	Yes	No	Yes
2011-12	10	2012	Rest	Rest	Rest	22	No	No	No	Yes	No	Yes	No	Yes	No	No	No	No	Yes
2011-12	10	2012	Rest	Rest	Rest	40	Yes	No	Yes	No	Yes	Yes	No	Yes	No	No	Yes	No	Yes
2011-12	10	2012	Rest	Rest	Rest	9	Yes	Yes	Yes	Yes	Yes	Yes	Yes	No	Yes	No	Yes	No	Yes
2011-12	10	2012	Rest	Rest	Rest	38	Yes	Yes	Yes	Yes	Yes	No	Yes	No	Yes	No	Yes	No	Yes
2011-12	10	2012	Rest	Rest	Rest	4	Yes	Yes	Yes	Yes	Yes	Yes	No	No	No	No	Yes	No	Yes
2012-13	6	2013	Rest	Rest	Rest	15	No	No	No	Yes	No	Yes	Yes	Yes	Yes	No	No	No	Yes
2012-13	6	2013	Rest	Rest	Rest	3	No	No	No	Yes	No	No	Yes	No	No	No	No	No	Yes
2012-13	6	2013	Rest	Rest	Rest	8	No	No	No	Yes	No	No	Yes	No	No	No	No	No	Yes
2012-13	6	2013	Rest	Rest	Rest	13	No	Yes	No	Yes	Yes	Yes	Yes	Yes	Yes	No	No	No	Yes
2012-13	6	2013	Rest	Rest	Rest	35	No	Yes	No	Yes	Yes	Yes	Yes	Yes	Yes	No	No	No	Yes
2012-13	6	2013	Rest	Rest	Rest	33	No	Yes	No	Yes	Yes	Yes	Yes	Yes	Yes	No	No	No	Yes
2012-13	6	2013	Rest	Rest	Rest	53	No	Yes	No	Yes	Yes	Yes	Yes	Yes	No	No	No	No	Yes
2012-13	6	2013	Rest	Rest	Rest	4	No	Yes	No	Yes	Yes	Yes	No	Yes	Yes	No	No	No	Yes
2012-13	6	2013	Rest	Rest	Rest	42	No	Yes	No	Yes	Yes	Yes	No	Yes	Yes	No	No	No	Yes
2012-13	6	2013	Rest	Rest	Rest	39	No	Yes	No	Yes	Yes	Yes	No	Yes	Yes	No	No	No	Yes
2012-13	6	2013	Rest	Rest	Rest	62	No	Yes	No	Yes	Yes	Yes	No	Yes	Yes	No	No	No	Yes
2012-13	6	2013	Rest	Rest	Rest	18	No	Yes	No	Yes	Yes	No	No	Yes	Yes	No	No	No	Yes
2012-13	6	2013	Rest	Rest	Rest	26	No	Yes	No	Yes	Yes	No	No	Yes	No	No	No	No	Yes
2012-13	6	2013	Rest	Rest	Rest	60	No	Yes	No	Yes	Yes	No	No	Yes	Yes	Yes	No	No	Yes
2012-13	6	2013	Rest	Rest	Rest	3	No	Yes	No	Yes	Yes	Yes	Yes	No	No	No	No	No	Yes
2012-13	6	2013	Rest	Rest	Rest	4	No	Yes	No	Yes	Yes	Yes	Yes	No	No	No	No	No	Yes
2012-13	6	2013	Rest	Rest	Rest	5	No	Yes	No	Yes	Yes	No	Yes	No	Yes	No	No	No	Yes
2012-13	6	2013	Rest	Rest	Rest	2	No	Yes	No	Yes	Yes	Yes	No	No	No	No	No	No	Yes
2012-13	6	2013	Rest	Rest	Rest	5	No	Yes	No	Yes	Yes	Yes	No	No	Yes	No	No	No	Yes
2012-13	6	2013	Rest	Rest	Rest	7	No	Yes	No	Yes	Yes	No	No	No	Yes	No	No	No	Yes
2012-13	6	2013	Rest	Rest	Rest	7	No	Yes	No	Yes	Yes	No	No	No	No	No	No	No	Yes
2012-13	6	2013	Rest	Rest	Rest	2	No	No	Yes	Yes	No	Yes	No	No	No	No	Yes	No	Yes
2012-13	6	2013	Rest	Rest	Rest	34	Yes	No	Yes	Yes	No	No	No	Yes	Yes	No	Yes	No	Yes
2012-13	6	2013	Rest	Rest	Rest	2	Yes	Yes	Yes	Yes	Yes	Yes	Yes	Yes	No	No	Yes	No	Yes
2012-13	6	2013	Rest	Rest	Rest	12	Yes	Yes	Yes	Yes	Yes	Yes	Yes	Yes	Yes	No	Yes	No	Yes
2012-13	6	2013	Rest	Rest	Rest	36	Yes	Yes	Yes	Yes	Yes	Yes	Yes	Yes	Yes	No	Yes	No	Yes
2012-13	6	2013	Rest	Rest	Rest	28	Yes	Yes	Yes	Yes	Yes	Yes	Yes	Yes	Yes	No	Yes	No	Yes
2012-13	6	2013	Rest	Rest	Rest	44	Yes	Yes	Yes	Yes	Yes	Yes	Yes	Yes	Yes	No	Yes	No	Yes
2012-13	6	2013	Rest	Rest	Rest	57	Yes	Yes	Yes	Yes	Yes	Yes	Yes	Yes	No	No	Yes	No	Yes
2012-13	6	2013	Rest	Rest	Rest	2	Yes	Yes	Yes	Yes	Yes	Yes	No	Yes	Yes	No	Yes	No	Yes
2012-13	6	2013	Rest	Rest	Rest	2	Yes	Yes	Yes	Yes	Yes	No	No	Yes	No	No	Yes	No	Yes
2012-13	6	2013	Rest	Rest	Rest	8	Yes	Yes	Yes	Yes	Yes	Yes	Yes	No	No	No	Yes	No	Yes
2012-13	6	2013	Rest	Rest	Rest	9	Yes	Yes	Yes	Yes	Yes	Yes	Yes	No	Yes	No	Yes	No	Yes
2012-13	6	2013	Rest	Rest	Rest	18	Yes	Yes	Yes	Yes	Yes	Yes	Yes	No	No	No	Yes	No	Yes
2012-13	6	2013	Rest	Rest	Rest	6	Yes	Yes	Yes	Yes	Yes	Yes	No	No	Yes	No	Yes	No	Yes
2012-13	6	2013	Rest	Rest	Rest	11	Yes	Yes	Yes	Yes	Yes	Yes	No	No	Yes	No	Yes	No	Yes
2012-13	7	2013	Rest	Rest	Rest	13	No	No	No	Yes	No	Yes	Yes	No	Yes	No	No	No	Yes
2012-13	7	2013	Rest	Rest	Rest	39	No	Yes	No	Yes	Yes	Yes	Yes	Yes	Yes	No	No	No	Yes
2012-13	7	2013	Rest	Rest	Rest	59	No	Yes	No	Yes	Yes	Yes	Yes	Yes	No	No	No	No	Yes
2012-13	7	2013	Rest	Rest	Rest	45	No	Yes	No	Yes	Yes	Yes	No	Yes	Yes	No	No	No	Yes
2012-13	7	2013	Rest	Rest	Rest	33	No	Yes	No	Yes	Yes	No	No	Yes	Yes	No	No	No	Yes
2012-13	7	2013	Rest	Rest	Rest	9	No	Yes	No	Yes	Yes	Yes	Yes	No	No	No	No	No	Yes
2012-13	7	2013	Rest	Rest	Rest	3	No	Yes	No	Yes	Yes	Yes	No	No	No	No	No	No	Yes
2012-13	7	2013	Rest	Rest	Rest	7	No	Yes	No	Yes	Yes	Yes	No	No	No	No	No	No	Yes
2012-13	7	2013	Rest	Rest	Rest	7	No	Yes	No	Yes	Yes	No	No	No	Yes	No	No	No	Yes
2012-13	7	2013	Rest	Rest	Rest	5	No	Yes	No	Yes	Yes	No	No	No	No	No	No	No	Yes
2012-13	7	2013	Rest	Rest	Rest	39	No	No	No	Yes	No	Yes	Yes	Yes	No	No	Yes	No	Yes
2012-13	7	2013	Rest	Rest	Rest	56	No	No	No	Yes	No	Yes	No	Yes	No	No	Yes	No	Yes
2012-13	7	2013	Rest	Rest	Rest	8	Yes	No	Yes	Yes	No	Yes	Yes	No	Yes	No	Yes	No	Yes
2012-13	7	2013	Rest	Rest	Rest	6	Yes	No	Yes	Yes	No	No	Yes	No	Yes	No	Yes	No	Yes
2012-13	7	2013	Rest	Rest	Rest	3	Yes	Yes	Yes	Yes	Yes	Yes	Yes	Yes	No	No	Yes	No	Yes
2012-13	7	2013	Rest	Rest	Rest	3	Yes	Yes	Yes	Yes	Yes	Yes	Yes	Yes	Yes	No	Yes	No	Yes
2012-13	7	2013	Rest	Rest	Rest	38	Yes	Yes	Yes	Yes	Yes	Yes	Yes	Yes	Yes	Yes	Yes	No	Yes
2012-13	7	2013	Rest	Rest	Rest	60	Yes	Yes	Yes	Yes	Yes	Yes	Yes	Yes	Yes	No	Yes	No	Yes
2012-13	7	2013	Rest	Rest	Rest	24	Yes	Yes	Yes	Yes	Yes	Yes	Yes	Yes	Yes	No	Yes	No	Yes
2012-13	7	2013	Rest	Rest	Rest	51	Yes	Yes	Yes	Yes	Yes	Yes	Yes	Yes	No	No	Yes	No	Yes
2012-13	7	2013	Rest	Rest	Rest	56	Yes	Yes	Yes	Yes	Yes	Yes	Yes	Yes	Yes	No	Yes	No	Yes
2012-13	7	2013	Rest	Rest	Rest	11	Yes	Yes	Yes	Yes	Yes	Yes	No	Yes	No	No	Yes	No	Yes
2012-13	7	2013	Rest	Rest	Rest	12	Yes	Yes	Yes	Yes	Yes	Yes	No	Yes	Yes	No	Yes	No	Yes
2012-13	7	2013	Rest	Rest	Rest	20	Yes	Yes	Yes	Yes	Yes	Yes	No	Yes	Yes	No	Yes	No	Yes
2012-13	7	2013	Rest	Rest	Rest	33	Yes	Yes	Yes	Yes	Yes	Yes	No	Yes	No	No	Yes	No	Yes
2012-13	7	2013	Rest	Rest	Rest	9	Yes	Yes	Yes	Yes	Yes	Yes	Yes	No	Yes	No	Yes	No	Yes
2012-13	7	2013	Rest	Rest	Rest	10	Yes	Yes	Yes	Yes	Yes	Yes	Yes	No	Yes	No	Yes	No	Yes
2012-13	7	2013	Rest	Rest	Rest	7	Yes	Yes	Yes	Yes	Yes	Yes	Yes	No	No	No	Yes	No	Yes
2012-13	7	2013	Rest	Rest	Rest	27	Yes	Yes	Yes	Yes	Yes	Yes	Yes	No	Yes	No	Yes	No	Yes
2012-13	7	2013	Rest	Rest	Rest	28	Yes	Yes	Yes	Yes	Yes	Yes	Yes	No	Yes	No	Yes	No	Yes
2012-13	7	2013	Rest	Rest	Rest	51	Yes	Yes	Yes	Yes	Yes	Yes	Yes	No	Yes	No	Yes	No	Yes
2012-13	7	2013	Rest	Rest	Rest	1	Yes	Yes	Yes	Yes	Yes	Yes	No	No	No	No	Yes	No	Yes
2012-13	7	2013	Rest	Rest	Rest	12	Yes	Yes	Yes	Yes	Yes	Yes	No	No	Yes	No	Yes	No	Yes
2012-13	8	2013	Rest	Rest	Rest	32	No	No	No	Yes	No	Yes	Yes	Yes	Yes	No	No	No	Yes
2012-13	8	2013	Rest	Rest	Rest	4	No	No	No	Yes	No	Yes	Yes	No	No	No	No	No	Yes
2012-13	8	2013	Rest	Rest	Rest	20	No	No	No	No	No	Yes	Yes	No	Yes	No	No	No	Yes
2012-13	8	2013	Rest	Rest	Rest	42	No	No	No	Yes	No	No	Yes	No	No	No	No	No	Yes
2012-13	8	2013	Rest	Rest	Rest	12	No	No	No	Yes	No	Yes	No	No	Yes	No	No	No	Yes
2012-13	8	2013	Rest	Rest	Rest	13	No	No	No	No	No	No	No	No	No	No	No	No	Yes
2012-13	8	2013	Rest	Rest	Rest	42	No	Yes	No	Yes	Yes	Yes	Yes	Yes	Yes	No	No	No	Yes
2012-13	8	2013	Rest	Rest	Rest	36	No	Yes	No	Yes	Yes	Yes	Yes	Yes	No	No	No	No	Yes
2012-13	8	2013	Rest	Rest	Rest	39	No	Yes	No	Yes	Yes	Yes	Yes	Yes	Yes	No	No	No	Yes
2012-13	8	2013	Rest	Rest	Rest	43	No	Yes	No	Yes	Yes	Yes	Yes	Yes	No	No	No	No	Yes
2012-13	8	2013	Rest	Rest	Rest	8	No	Yes	No	Yes	Yes	Yes	No	Yes	Yes	No	No	No	Yes
2012-13	8	2013	Rest	Rest	Rest	51	No	Yes	No	Yes	Yes	Yes	No	Yes	Yes	No	No	No	Yes
2012-13	8	2013	Rest	Rest	Rest	72	No	Yes	No	Yes	Yes	Yes	No	Yes	Yes	No	No	No	Yes
2012-13	8	2013	Rest	Rest	Rest	1	No	Yes	No	Yes	Yes	Yes	No	No	No	No	No	No	Yes
2012-13	8	2013	Rest	Rest	Rest	12	No	Yes	No	Yes	Yes	Yes	No	No	Yes	No	No	No	Yes
2012-13	8	2013	Rest	Rest	Rest	4	No	Yes	No	Yes	Yes	No	No	No	No	No	No	No	Yes
2012-13	8	2013	Rest	Rest	Rest	14	Yes	No	Yes	No	No	Yes	Yes	No	Yes	No	Yes	No	Yes
2012-13	8	2013	Rest	Rest	Rest	5	Yes	No	Yes	Yes	No	No	Yes	No	Yes	No	Yes	No	Yes
2012-13	8	2013	Rest	Rest	Rest	12	Yes	Yes	Yes	Yes	Yes	Yes	Yes	Yes	Yes	No	Yes	No	Yes
2012-13	8	2013	Rest	Rest	Rest	17	Yes	Yes	Yes	Yes	Yes	Yes	Yes	Yes	Yes	No	Yes	No	Yes
2012-13	8	2013	Rest	Rest	Rest	34	Yes	Yes	Yes	Yes	Yes	Yes	Yes	Yes	No	No	Yes	No	Yes
2012-13	8	2013	Rest	Rest	Rest	41	Yes	Yes	Yes	Yes	Yes	Yes	Yes	Yes	Yes	No	Yes	No	Yes
2012-13	8	2013	Rest	Rest	Rest	6	Yes	Yes	Yes	Yes	Yes	Yes	No	Yes	Yes	No	Yes	No	Yes
2012-13	8	2013	Rest	Rest	Rest	9	Yes	Yes	Yes	Yes	Yes	No	No	Yes	Yes	No	Yes	No	Yes
2012-13	8	2013	Rest	Rest	Rest	9	Yes	Yes	Yes	Yes	Yes	Yes	Yes	No	Yes	No	Yes	No	Yes
2012-13	8	2013	Rest	Rest	Rest	49	Yes	Yes	Yes	Yes	Yes	Yes	Yes	No	No	No	Yes	No	Yes
2012-13	8	2013	Rest	Rest	Rest	7	Yes	Yes	Yes	Yes	Yes	No	Yes	No	No	No	Yes	No	Yes
2012-13	8	2013	Rest	Rest	Rest	1	Yes	Yes	Yes	Yes	Yes	Yes	No	No	No	No	Yes	No	Yes
2012-13	8	2013	Rest	Rest	Rest	13	Yes	Yes	Yes	Yes	Yes	Yes	No	No	Yes	No	Yes	No	Yes
2012-13	8	2013	Rest	Rest	Rest	3	Yes	Yes	Yes	Yes	Yes	No	No	No	No	No	Yes	No	Yes
2012-13	9	2013	Rest	Rest	Rest	3	No	No	No	Yes	No	No	Yes	Yes	No	No	No	No	Yes
2012-13	9	2013	Rest	Rest	Rest	60	No	No	No	No	Yes	Yes	Yes	No	No	No	No	No	Yes
[truncated: 2,638 more rows]
